# Supplementary material for: Screening methods for detection of ancient Mycobacterium tuberculosis complex fingerprints in next-generation sequencing data derived from skeletal samples
Source: Gigascience. 2019 Jun 20;8(6):giz065. doi: 10.1093/gigascience/giz065 (PMC6586198; doi:10.1093/gigascience/giz065)
Supplement: giz065_Supplemental_Files [file giz065_supplemental_files.zip]

Archive with 3 entries (3 files):
- renamed_42438.docx
- renamed_9c49f.xlsx
- renamed_c76da.docx
