# Supplementary material for: Screening methods for detection of ancient Mycobacterium tuberculosis complex fingerprints in next-generation sequencing data derived from skeletal samples
Source: Gigascience. 2019 Jun 20;8(6):giz065. doi: 10.1093/gigascience/giz065 (PMC6586198; doi:10.1093/gigascience/giz065)
Supplement: giz065_Supplemental_Files [file giz065_supplemental_files.zip › renamed_9c49f.xlsx]

## Sheet: Supplementary_Table_1
Disease	Main differences compared to tuberculosis
Chronic pyogenic osteomyelitis	Less degree of vertebral destruction; very rare formation of gibbus and paravertebral abscesses; sequestration and involucrum formation on the bone surfaces.
Brucella osteomyelitis	Uncommon paravertebral abscess formation; excessive periosteal proliferation in long bones.
Fungal infections	Spine is less commonly involved; destruction of the posterior parts of the vertebrae.
Typhoid osteomyelitis of the spine	The same as for other vertebral osteomyelitis.
Vertebral fractures	Usually only one vertebral body is involved; much less destruction of the vertebral body; there is no angular kyphosis.
Malignant bone tumors	Lesion often involves more than two non-contiguous vertebrae; associated lesion also in vertebral arches and ribs.
Supplementary Table 1. Differential diagnosis of tuberculosis-like lesions of the spine in paleopathology (after [5, 6])

## Sheet: Supplementary_Table_2
No.	Sample ID	Sex; age at death (in years)	Archaeological culture and dating	Bone sample for aDNA analysis	Lesions observed in the skeleton
1	1_BK4	?; ~9-10	BKG, 4400-4000 BC	femoral epiphysis	none
2	4_BK4	F; 25-35	BKG, 4400-4000 BC	thoracic vertebra	none
3	6_BK4	M; 17-25	BKG, 4400-4000 BC	thoracic vertebra	none
4	7_BK4	F; 40-60	BKG, 4400-4000 BC	thoracic vertebra	none
5	9_BK4	?; 15-20	BKG, 4400-4000 BC	lumbar vertebrae	none
6	11A_BK4	F; ~25-30	GAC, 3100-2900 BC	thoracic vertebra	none
7	11B_BK4	M; above 50	GAC, 3100-2900 BC	thoracic vertebra	Pott’s disease: severe destruction of the bodies of one thoracic and one lumbar vertebrae; slight periosteal reaction on the visceral surfaces of the ribs
8	12_BK4	M; 30-40	BKG, 4400-4000 BC	thoracic vertebra	signs of periosteal reaction on visceral surfaces of the ribs; inflammatory changes on the costal surface of the left scapula
9	14_BK4	F; 30-40	BKG, 4400-4000 BC	thoracic vertebra	none
10	15_BK4	F; ~35-40	BKG, 4400-4000 BC	hand phalanx	none
11	17_BK4	M; 25-35	BKG, 4400-4000 BC	lumbar vertebrae	none
12	18_BK4	?; ~4-6	BKG, 4400-4000 BC	thoracic vertebra	periostitis on the shafts of both femurs, tibias, fibulas, and the left humerus (partially obliterated, lesion was active at the moment of death)
13	21_BK4	M; 18-25	BKG, 4400-4000 BC	thoracic vertebra	none
14	22_BK4	F; 30-40	BKG, 4400-4000 BC	thoracic vertebra	none
15	25_BK4	F; 25-35	BKG, 4400-4000 BC	thoracic vertebra	none
16	29_BK4	M; adult	BKG, 4400-4000 BC	lumbar vertebrae	none
17	31_BK4	M; ~45-50	BKG, 4400-4000 BC	thoracic vertebra	none
18	32_BK4	M; ~30-35	BKG, 4400-4000 BC	thoracic vertebra	none
19	33_BK4	M; ~30-35	BKG, 4400-4000 BC	thoracic vertebra	none
20	34_BK4	M; 30-40	BKG, 4400-4000 BC	thoracic vertebra	none
21	47_BK4	M; 20-30	BKG, 4400-4000 BC	thoracic vertebra	periostitis on the shafts of both tibias (obliterated)
22	55_BK4	M; ~50	BKG, 4400-4000 BC	thoracic vertebra	none
23	65_BK3	?; ~8-10	BKG, 4400-4000 BC	thoracic vertebra	none
24	71_BK3	M; ~25-30	BKG, 4400-4000 BC	thoracic vertebra	none
25	72_BK4	?; 15-20	BKG, 4400-4000 BC	thoracic vertebra	none
26	73_BK4	F; 40-60	BKG, 4400-4000 BC	thoracic vertebra	destructive lesions of the thoracic and lumbar vertebrae with central collapse of the vertebral bodies (tuberculous spondylodiscitis ?); deep cavity in the costal surface of the neck of the right scapula with numerous holes for blood vessels penetrating bone (cold abscess?)
27	77_BK4	F; ~30-35	BKG, 4400-4000 BC	talus	none
28	78_BK4	M; 50-60	BKG, 4400-4000 BC	femoral condyle	none
Supplementary Table 2. Summarized information about 28 individuals (BK4 and BK3 – Brześć Kujawski site 4 and 3; F- female, M – male), with detailed information about bone samples derived for aDNA analysis in column 5. Column 6 describe presence of observed lesions in the analyzed skeletons.

## Sheet: Supplementary_Table_3
No.	Sample ID	Body	Details	SRA	Total number of reads	Borówka et al.	M. tuberculosis H37Rv	Bos et al. (2015)	Bouwman et al. (2012)
1	Unknown	23	Body 23 - Abdomen extraction A	ERR650974	2505083	- (700)	- (5123)	- (4)	- (3)
			Body 23 - Abdomen extraction A	ERR650975	66992678	- (19264)	- (144577)	- (86)	- (439)
2	Gáspár Steitel	25	Body 25 - Abdomen extraction A	ERR650978	3204103	- (53)	- (861)	- (0)	- (2)
			Body 25 - Abdomen extraction A	ERR650979	105980745	- (2066)	- (46653)	- (38)	- (282)
3	Anna Schőner	28	Body 28 - Abdomen extraction A	ERR650981	41726108	- (17324)	- (135422)	- (95)	- (179)
			Body 28 - Abdomen extraction B	ERR650982	3280743	- (176)	- (1791)	- (2)	- (0)
			Body 28- Abdomen extraction B	ERR650983	61164672	- (3690)	- (44330)	- (21)	- (144)
4	Terézia Hausmann	68	Body 68 - Left lung extract A	ERR650569	9852726	+ (119276)	- (823062)	- (675)	+ (2754)
			Body 68 - Left lung extract B	ERR651000	34652654	+ (1207512)	+ (9871678)	+ (7521)	+ (10854)
			Body 68 - Left lung extract C	ERR651001	2763551	+ (57833)	+ (480308)	+ (350)	+ (389)
5	Anna Schneller	78	Body 78 - Lower rib extract A	ERR651002	26107038	- (12553)	- (95920)	- (89)	- (172)
6	Erzsébet Virágh	80	Body 80 - Chest extract A	ERR651003	27185194	- (22395)	- (187117)	- (121)	- (177)
7	Unknown	92	Body 92 - Left chest extract A	ERR651004	36912044	+ (470112)	+ (3731695)	- (2567)	+ (4064)
8	László Beniczky	121	Body 121 - Rib extract A	ERR651008	28370367	- (3268)	- (25982)	- (28)	- (68)
Supplementary Table 3. Summarized information about alignment results for Kay et al. (2015) M. tuberculosis positive Individuals, used as a verification of Borówka et al. bioinformatical approach in comparision to the other used targets.

## Sheet: Supplementary_Table_4
No.	Sample ID	Aligned reads >20	Ratio >20	Aligned reads >25	Ratio >25	Aligned reads >30	Index >30	Aligned reads >35	Index >35
1	1_BK4	31	1.826e-06	21	1.24241e-06	11	6.71601e-07	7	4.60797e-07
2	4_BK4	43	2.37626e-06	11	6.12455e-07	4	2.34102e-07	2	1.3118e-07
3	6_BK4	59	3.79395e-06	28	1.81498e-06	19	1.29405e-06	8	6.05133e-07
4	7_BK4	2	9.51043e-07	1	4.77259e-07	0	0	0	0
5	9_BK4	40	2.80884e-06	11	7.80931e-07	6	4.56289e-07	3	2.58609e-07
6	11A_BK4	25	1.58566e-06	9	5.73403e-07	5	3.29551e-07	2	1.42505e-07
7	11B_BK4	57	3.17057e-06	19	1.06622e-06	5	2.97027e-07	2	1.32357e-07
8	12_BK4	34	1.59828e-06	13	6.14626e-07	5	2.48057e-07	4	2.21324e-07
9	14_BK4	22	1.27088e-06	12	6.96257e-07	9	5.37223e-07	3	1.92358e-07
10	15_BK4	39	2.50968e-06	18	1.16422e-06	10	6.7044e-07	4	2.88155e-07
11	17_BK4	39	2.70338e-06	25	1.7394e-06	22	1.5627e-06	13	9.81314e-07
12	18_BK4	29	1.24086e-06	15	6.44295e-07	7	3.08314e-07	5	2.34671e-07
13	21_BK4	16	1.41945e-06	11	9.78825e-07	7	6.35112e-07	1	9.57905e-08
14	22_BK4	32	1.8372e-06	16	9.21379e-07	11	6.46562e-07	8	4.99778e-07
15	25_BK4	26	1.53951e-06	17	1.0109e-06	12	7.32786e-07	8	5.25018e-07
16	29_BK4	24	2.76373e-06	23	2.66135e-06	13	1.54878e-06	8	1.02564e-06
17	31_BK4	64	3.24186e-06	46	2.33683e-06	38	1.96797e-06	22	1.20962e-06
18	32_BK4	71	2.1034e-06	35	1.04095e-06	18	5.49111e-07	13	4.30542e-07
19	33_BK4	25	1.15372e-06	11	5.09355e-07	3	1.42643e-07	3	1.533e-07
20	34_BK4	23	1.54351e-06	7	4.71603e-07	2	1.38683e-07	1	7.47562e-08
21	47_BK4	58	3.22246e-06	35	1.95487e-06	27	1.57209e-06	12	7.75285e-07
22	55_BK4	100	5.96353e-06	38	2.29884e-06	13	8.73272e-07	6	4.93007e-07
23	65_BK4	44	2.62914e-06	19	1.14543e-06	5	3.23289e-07	2	1.51678e-07
24	71_BK4	18	1.05343e-06	4	2.35057e-07	1	6.0425e-08	0	0
25	72_BK4	26	1.63787e-06	14	8.85382e-07	13	8.4175e-07	8	5.50147e-07
26	73_BK4	21	1.29065e-06	10	6.16799e-07	6	3.80264e-07	2	1.36686e-07
27	77_BK4	28	2.09109e-06	11	8.25656e-07	7	5.44034e-07	2	1.70016e-07
28	78_BK4	40	2.46141e-06	20	1.23727e-06	10	6.34582e-07	6	3.99275e-07
	AVG		2.20669e-06		1.09132e-06		6.50025e-07		3.69248e-07
	STDEV		1.06287e-06		6.27031e-07		4.98441e-07		3.16862e-07
	CUTOFF 1.5		3.801e-06		2.03187e-06		1.39769e-06		8.4454e-07
Supplementary Table 4. Summarized information about number of reads within each read length bin that align to the Borówka et al. genomic target. AVG - arithmetic mean; STDEV - standard deviation; CUTOFF 1.5 - AVG×(1.5×STDEV).

## Sheet: Supplementary_Table_5
No.	Sample ID	Aligned reads >20	Ratio >20	Aligned reads >25	Ratio >25	Aligned reads >30	Ratio >30	Aligned reads >35	Ratio >35
1	1_BK4	1348	7.94014e-05	1188	7.0285e-05	970	5.9223e-05	696	4.58163e-05
2	4_BK4	6643	0.000367105	6220	0.000346316	5228	0.000305971	3903	0.000255997
3	6_BK4	1956	0.000125779	1652	0.000107084	1267	8.62926e-05	846	6.39928e-05
4	7_BK4	222	0.000105566	200	9.54519e-05	162	7.91049e-05	129	6.66173e-05
5	9_BK4	1367	9.59922e-05	1093	7.75961e-05	758	5.76446e-05	466	4.01707e-05
6	11A_BK4	1136	7.20524e-05	986	6.28195e-05	771	5.08168e-05	535	3.81201e-05
7	11B_BK4	1884	0.000104796	1570	8.81033e-05	1113	6.61182e-05	681	4.50676e-05
8	12_BK4	1892	8.89397e-05	1653	7.81521e-05	1249	6.19645e-05	801	4.43201e-05
9	14_BK4	1205	6.96095e-05	1066	6.18508e-05	856	5.10958e-05	606	3.88563e-05
10	15_BK4	1671	0.00010753	1456	9.41728e-05	1123	7.52904e-05	814	5.86396e-05
11	17_BK4	1344	9.31625e-05	1204	8.37693e-05	1038	7.37308e-05	792	5.97847e-05
12	18_BK4	1321	5.65234e-05	1133	4.86657e-05	944	4.15784e-05	682	3.20091e-05
13	21_BK4	871	7.72714e-05	800	7.11872e-05	669	6.06986e-05	506	4.847e-05
14	22_BK4	1271	7.29711e-05	1153	6.63969e-05	982	5.77203e-05	718	4.48551e-05
15	25_BK4	1038	6.14619e-05	906	5.38748e-05	721	4.40282e-05	494	3.24199e-05
16	29_BK4	1033	0.000118955	939	0.000108653	782	9.31653e-05	551	7.0641e-05
17	31_BK4	1827	9.2545e-05	1669	8.47863e-05	1425	7.37989e-05	1083	5.95461e-05
18	32_BK4	8635	0.000255814	8194	0.0002437	7376	0.000225014	5819	0.000192717
19	33_BK4	2030	9.36818e-05	1880	8.70533e-05	1577	7.49826e-05	1122	5.73344e-05
20	34_BK4	1029	6.90552e-05	910	6.13084e-05	713	4.94404e-05	474	3.54344e-05
21	47_BK4	2106	0.000117009	1899	0.000106066	1479	8.61157e-05	910	5.87924e-05
22	55_BK4	2724	0.000162447	2202	0.000133212	1441	9.67988e-05	778	6.39266e-05
23	65_BK4	2017	0.000120522	1758	0.000105982	1330	8.59949e-05	834	6.32498e-05
24	71_BK4	892	5.22035e-05	767	4.50722e-05	632	3.81886e-05	453	2.93371e-05
25	72_BK4	1075	6.77195e-05	953	6.02692e-05	799	5.17352e-05	600	4.1261e-05
26	73_BK4	927	5.69729e-05	825	5.08859e-05	702	4.44909e-05	495	3.38297e-05
27	77_BK4	1155	8.62576e-05	1027	7.70863e-05	822	6.38851e-05	590	5.01546e-05
28	78_BK4	1325	8.15342e-05	1134	7.01534e-05	905	5.74297e-05	713	4.74472e-05
	AVG		0.00010546		9.4284e-05		7.90113e-05		6.1386e-05
	STDEV		6.50442e-05		6.2036e-05		5.61233e-05		4.82716e-05
	CUTOFF 1.5		0.000203026		0.000187338		0.000163196		0.000133793
Supplementary Table 5. Summarized information about number of reads within each read length bin that align to the Mycobacterium tuberculosis H37Rv genomic target. AVG - arithmetic mean; STDEV - standard deviation; CUTOFF 1.5 - AVG×(1.5×STDEV).

## Sheet: Supplementary_Table_6
No.	Sample ID	Aligned reads >20	Ratio >20	Aligned reads >25	Ratio >25	Aligned reads >30	Index >30	Aligned reads >35	Index >35
1	1_BK4	12	7.06838e-07	11	6.50787e-07	7	4.27383e-07	3	1.97484e-07
2	4_BK4	28	1.54733e-06	24	1.33627e-06	16	9.36406e-07	6	3.93539e-07
3	6_BK4	24	1.5433e-06	17	1.10195e-06	13	8.85401e-07	3	2.26925e-07
4	7_BK4	1	4.75521e-07	1	4.77259e-07	0	0	0	0
5	9_BK4	14	9.83095e-07	11	7.80931e-07	8	6.08386e-07	1	8.62032e-08
6	11A_BK4	9	5.70837e-07	7	4.4598e-07	4	2.63641e-07	1	7.12525e-08
7	11B_BK4	24	1.33498e-06	20	1.12233e-06	15	8.91081e-07	7	4.6325e-07
8	12_BK4	19	8.93157e-07	17	8.03742e-07	9	4.46502e-07	4	2.21324e-07
9	14_BK4	21	1.21311e-06	19	1.10241e-06	15	8.95371e-07	7	4.48835e-07
10	15_BK4	19	1.22266e-06	16	1.03487e-06	9	6.03396e-07	4	2.88155e-07
11	17_BK4	13	9.01125e-07	13	9.04486e-07	12	8.5238e-07	6	4.52914e-07
12	18_BK4	13	5.56248e-07	12	5.15436e-07	8	3.52359e-07	5	2.34671e-07
13	21_BK4	8	7.09726e-07	8	7.11872e-07	6	5.44382e-07	3	2.87372e-07
14	22_BK4	15	8.61186e-07	10	5.75862e-07	8	4.70227e-07	4	2.49889e-07
15	25_BK4	17	1.0066e-06	14	8.32502e-07	6	3.66393e-07	4	2.62509e-07
16	29_BK4	10	1.15155e-06	10	1.15711e-06	7	8.33961e-07	2	2.5641e-07
17	31_BK4	20	1.01308e-06	20	1.01601e-06	15	7.76831e-07	5	2.74913e-07
18	32_BK4	43	1.27389e-06	35	1.04095e-06	31	9.45692e-07	17	5.63016e-07
19	33_BK4	21	9.69122e-07	16	7.40879e-07	9	4.27929e-07	5	2.55501e-07
20	34_BK4	9	6.03981e-07	7	4.71603e-07	4	2.77366e-07	3	2.24269e-07
21	47_BK4	26	1.44455e-06	22	1.22878e-06	14	8.15159e-07	5	3.23035e-07
22	55_BK4	39	2.32578e-06	33	1.99636e-06	16	1.0748e-06	5	4.10839e-07
23	65_BK4	20	1.19507e-06	17	1.02486e-06	10	6.46578e-07	1	7.58391e-08
24	71_BK4	2	1.17048e-07	1	5.87643e-08	0	0	0	0
25	72_BK4	8	5.03959e-07	7	4.42691e-07	6	3.885e-07	3	2.06305e-07
26	73_BK4	7	4.30216e-07	7	4.31759e-07	6	3.80264e-07	4	2.73371e-07
27	77_BK4	14	1.04555e-06	12	9.00716e-07	7	5.44034e-07	2	1.70016e-07
28	78_BK4	15	9.23028e-07	12	7.42364e-07	6	3.80749e-07	4	2.66184e-07
	AVG		9.82948e-07		8.44626e-07		5.72684e-07		2.56572e-07
	STDEV		4.41739e-07		3.75748e-07		2.84744e-07		1.36991e-07
	CUTOFF 1.5		1.64556e-06		1.40825e-06		9.998e-07		4.62059e-07
Supplementary Table 6. Summarized information about number of reads within each read length bin that align to the Bouwman et al. (2012) genomic target. AVG - arithmetic mean; STDEV - standard deviation; CUTOFF 1.5 - AVG×(1.5×STDEV).

## Sheet: Supplementary_Table_7
No.	Sample ID	Aligned reads >20	Ratio >20	Aligned reads >25	Ratio >25	Aligned reads >30	Index >30	Aligned reads >35	Index >35
1	1_BK4	0	0	0	0	0	0	0	0
2	4_BK4	0	0	0	0	0	0	0	0
3	6_BK4	3	1.92912e-07	3	1.94462e-07	0	0	0	0
4	7_BK4	0	0	0	0	0	0	0	0
5	9_BK4	1	7.02211e-08	0	0	0	0	0	0
6	11A_BK4	1	6.34264e-08	1	6.37114e-08	0	0	0	0
7	11B_BK4	3	1.66872e-07	3	1.6835e-07	3	1.78216e-07	2	1.32357e-07
8	12_BK4	1	4.70083e-08	1	4.72789e-08	1	4.96113e-08	0	0
9	14_BK4	2	1.15534e-07	2	1.16043e-07	1	5.96914e-08	0	0
10	15_BK4	1	6.43506e-08	1	6.46791e-08	1	6.7044e-08	0	0
11	17_BK4	1	6.93173e-08	1	6.95758e-08	1	7.10316e-08	0	0
12	18_BK4	0	0	0	0	0	0	0	0
13	21_BK4	1	8.87157e-08	0	0	0	0	0	0
14	22_BK4	2	1.14825e-07	2	1.15172e-07	0	0	0	0
15	25_BK4	0	0	0	0	0	0	0	0
16	29_BK4	2	2.30311e-07	2	2.31422e-07	2	2.38275e-07	0	0
17	31_BK4	1	5.06541e-08	1	5.08007e-08	1	5.17887e-08	1	5.49826e-08
18	32_BK4	0	0	0	0	0	0	0	0
19	33_BK4	0	0	0	0	0	0	0	0
20	34_BK4	3	2.01327e-07	2	1.34744e-07	0	0	0	0
21	47_BK4	1	5.55597e-08	1	5.58535e-08	1	5.82257e-08	0	0
22	55_BK4	7	4.17447e-07	4	2.41983e-07	2	1.3435e-07	1	8.21679e-08
23	65_BK4	6	3.5852e-07	6	3.61714e-07	6	3.87947e-07	0	0
24	71_BK4	1	5.85241e-08	1	5.87643e-08	1	6.0425e-08	0	0
25	72_BK4	2	1.2599e-07	2	1.26483e-07	1	6.475e-08	0	0
26	73_BK4	2	1.22919e-07	1	6.16799e-08	1	6.33773e-08	0	0
27	77_BK4	0	0	0	0	0	0	0	0
28	78_BK4	1	6.15352e-08	1	6.18636e-08	1	6.34582e-08	0	0
	AVG		9.55703e-08		7.94493e-08		5.52925e-08		9.62527e-09
	STDEV		1.06119e-07		9.13587e-08		8.79835e-08		3.02453e-08
	CUTOFF 1.5		2.54748e-07		2.16487e-07		1.87268e-07		5.49932e-08
Supplementary Table 7. Summarized information about number of reads within each read length bin that align to the Bos et al. (2015) genomic target. AVG - arithmetic mean; STDEV - standard deviation; CUTOFF 1.5 - AVG×(1.5×STDEV).

## Sheet: Supplementary_Table_8
No.	Sample ID	Borówka et al.	M. tuberculosis H37Rv	Bos et al. (2015)	Bouwman et al. (2012)
1	1_BK4	1.070014118	0.997116	-	1.02381
2	4_BK4	0.706919792	1.06212	-	0.992201
3	6_BK4	0.958393265	0.956131	-	0.862682
4	7_BK4	1.201946915	1.02808	-	-
5	9_BK4	0.735729719	0.895869	-	0.796567
6	11A_BK4	0.844017697	0.968678	-	0.794774
7	11B_BK4	0.738368132	0.904409	2.33366	1.10325
8	12_BK4	1.002508417	0.94987	0.90587	0.990994
9	14_BK4	1.019517129	0.986156	0.649109	1.12478
10	15_BK4	0.90972668	0.978698	0.899492	0.970296
11	17_BK4	1.683052618	1.03324	0.89145	1.248
12	18_BK4	0.912979337	0.991148	-	1.19105
13	21_BK4	1.595475928	1.02525	-	1.1578
14	22_BK4	1.427826909	1.01845	-	1.05622
15	25_BK4	1.289494059	0.967808	-	1.07026
16	29_BK4	1.436453525	1.00693	0.896051	0.972874
17	31_BK4	1.992163824	1.03399	2.92334	1.02823
18	32_BK4	1.169100689	1.08991	-	1.20657
19	33_BK4	1.022863438	1.01714	-	1.02474
20	34_BK4	1.206457296	0.959283	-	1.19363
21	47_BK4	1.338460322	0.953837	0.902396	0.950956
22	55_BK4	0.689320154	0.878125	1.66946	0.882055
23	65_BK4	0.81556651	0.966177	0.918242	0.7301
24	71_BK4	0.690935432	0.988526	0.895115	-
25	72_BK4	1.160918702	1.01545	0.647734	1.1673
26	73_BK4	1.202415487	1.00702	0.693349	1.35717
27	77_BK4	0.848460802	0.999679	#DIV/0!	0.863638
28	78_BK4	0.8966616	1.00089	0.894419	1.08429
Supplementary Table 8. Arithmetic mean for calculated ratios (read ratios as percentage of average positive read ratio) for adjoining read length bins (≥25bp/≥20bp, ≥30bp/≥25bp and ≥35bp/≥30bp) for each individual.

## Sheet: Supplementary_Table_9
			M. marinum genome	M. tuberculosis genome
No.	Sample ID	Number of reads	Aligned reads >30	Aligned reads >30
1	1_BK4	16378765	4047	970
2	4_BK4	17086604	17435	5228
3	6_BK4	14682610	5067	1267
4	7_BK4	2047913	639	162
5	9_BK4	13149549	3052	758
6	11A_BK4	15172161	3347	771
7	11B_BK4	16833489	4382	121
8	12_BK4	20156692	5079	1249
9	14_BK4	16752835	3598	856
10	15_BK4	14915585	4598	1123
11	17_BK4	14078235	4594	1038
12	18_BK4	22704123	4086	944
13	21_BK4	11021676	2924	669
14	22_BK4	17013067	4446	982
15	25_BK4	16375850	3197	721
16	29_BK4	8393680	3411	782
17	31_BK4	19309226	6454	1425
18	32_BK4	32780233	25458	7376
19	33_BK4	21031538	6355	1577
20	34_BK4	14421402	3173	713
21	47_BK4	17174561	5849	1479
22	55_BK4	14886541	5801	1441
23	65_BK4	15466034	4796	1330
24	72_BK4	15444022	3339	632
25	73_BK4	15778509	3181	799
26	74_BK4	2517238	395	702
27	77_BK4	191555	44	822
28	78_BK4	15758397	3539	905
Supplementary Table 9. Summarized information about number of reads aligned to the Mycobacterium tuberculosis H37Rv and Mycobacterium marinum (NC010612.1) genomic target.

## Sheet: Supplementary_Table_10
>fig6666666_158601_peg_3
GTGTACGTCCGTCATTTGGGGCTGCGTGACTTCCGGTCCTGGGCATGTGTAGATCTGGAA
TTGCATCCAGGGCGGACGGTTTTTGTTGGGCCTAACGGTTATGGTAAGACGAATCTTATT
GAGGCACTGTGGTATTCGACGACGTTAGGTTCGCACCGCGTTAGCGCCGATTTGCCGTTG
ATCCGGGTAGGTACCGATCGTGCGGTGATCTCCACGATCGTGGTGAACGACGGTAGAGAA
TGTGCCGTCGACCTCGAGATCGCCACGGGGCGAGTCAACAAAGCGCGATTGAATCGATCA
TCGGTCCGAAGTACACGTGATGTGGTCGGAGTGCTTCGAGCTGTGTTGTTTGCCCCTGAG
GATCTGGGGTTGGTTCGTGGGGATCCCGCTGACCGGCGGCGCTATCTGGATGATCTGGCG
ATCGTGCGTAGGCCTGCGATCGCTGCGGTACGAGCCGAATATGAGAGGGTGTTGCGCCAG
CGGACGGCGTTATTGAAGTCCGTACCTGGAGCACGGTATCGGGGTGACCGGGGTGTGTTT
GACACTCTTGAGGTATGGGACAGTCGTTTGGCGGAGCACGGGGCTGAACTGGTGGCCGCC
CGCATCGATTTGGTCAACCAGTTGGCACCGGAAGTGAAGAAGGCATACCAGCTGTTGGCG
CCGGAATCGCGATCGGCGTCTATCGGTTATCGGGCCAGCATGGATGTAACCGGTCCCAGC
GAGCAGTCAGATATCGATCGGCAATTGTTAGCAGCTCGGCTGTTGGCGGCGCTGGCGGCC
CGTCGGGATGCCGAACTCGAGCGTGGGGTTTGTCTAGTTGGTCCGCACCGTGACGACCTA
ATACTGCGACTAGGCGATCAACCCGCGAAAGGATTTGCTAGCCATGGGGAGGCGTGGTCG
TTGGCGGTGGCACTGCGGTTGGCGGCCTATCAACTGTTACGCGTTGATGGTGGTGAGCCG
GTGTTGTTGCTCGACGACGTGTTCGCCGAACTGGATGTCATGCGCCGTCGAGCGTTGGCG
ACGGCGGCCGAGTCCGCCGAACAGGTGTTGGTGACTGCCGCGGTGCTCGAGGATATTCCC
GCCGGCTGGGACGCCAGGCGGGTGCACATCGATGTGCGTGCCGATGACACCGGATCGATG
TCGGTGGTTCTGCCATGA
>fig6666666_158601_peg_4
ATGAAGTCACCAGGGTTGGATTTGGTCAGGCGCACCCTGGACGAAGCTCGTGCTGCTGCC
CGCGCGCGCGGACAAGACGCCGGTCGAGGGCGGGTCGCTTCCGTTGCGTCGGGTCGGGTG
GCCGGACGGCGACGAAGCTGGTCGGGTCCGGGGCCCGACATTCGTGATCCACAACCGCTG
GGTAAGGCCGCTCGTGAGCTGGCAAAGAAACGCGGCTGGTCGGTGCGGGTCGCCGAGGGT
ATGGTGCTCGGCCAGTGGTCTGCGGTGGTCGGCCACCAGATCGCCGAACATGCACGCCCG
ACTGCGCTAAACGACGGGGTGTTGAGCGTGATTGCGGAGTCGACGGCGTGGGCGACGCAG
TTGAGGATCATGCAGGCCCAGCTTCTGGCCAAGATCGCCGCAGCGGTTGGCAACGATGTG
GTGCGATCGCTAAAGATCACCGGGCCGGCGGCACCATCGTGGCGCAAGGGGCCTCGCCAT
ATTGCCGGTAGGGGTCCGCGCGACACCTACGGATAA
>fig6666666_158601_peg_7
ATGCGGATGGCTTGGTCGACCGTGGGGGCGCACATCGGGCAGCGACCGGGCCAGGCCGCA
TACCAGATGCTGGAGACCCGCCGCCGTGGCAGCGTGCTGCGACTCGGCAATCCCAAGCGG
GGCATCGTCAGCCGCCGCCGGTATCACACCCTGAGGGGCGCCCGACCAACCCGCCCGCCG
CCGCCGATGCTCGGCTGA
>fig6666666_158601_peg_9
TTGCCACTGGCCGCGATCGCTGTGGCGGCCATCGTCGTGCGGTTCCGACGCGGAGCCGAT
GTCTGGCATGTGGCCGGCGATCCACCTCCTGATCACATAACCGGTGACGAAGAGGGGCCT
TAG
>fig6666666_158601_peg_10
GTGCTGGTCGCTTACATAGACGAGTCCGGCAATACCGGAGACCCCGCCAACGGCGGATCC
ATGACTTTCGCTCTAGGGTGCGTGCTCGTGGACGCCGACAACCGGCCGACCGCGTTCGAT
GGGTTGCTGAGCTTCTAG
>fig6666666_158601_peg_11
ATGAGTGAGCAGGTGGAAACCCGGTTGACCCCACGCGAGCGGCTGACCCGGGGTCTGGCC
TACTCTGCGGTGGGTCCGGTGGACGTGACCCGAGGCCTCCTCGAACTCGGGGTCGGACTT
GGGCTTCAGTCCGCCCGGTCGACCGCGGCCGGGCTTCGCCGCCGTTACCGGGAAGGCCGA
TTGGCCCGCGAGGTCGCTGCCGCCCAAGAGACGCTCGCTCAAGAGCTGACCGCTGCCCAG
GACGTGGTGGCCAACCTACCGCAGGCCCTACAGGACGCCCGGACCCAACGTCGCAGCAAA
CACCACCTCTGGATCTTCGCGGGGATCGCGGCGGCCATCCTCGCCGGCGGTGCCGTCGCC
TTCAGCATCGTCCGGCGCTCGTCGCGACCGGAGCCGTCGCCCCGACCACCGAGCGTCGAG
GTGCAACCGCGCTCCTGA
>fig6666666_158601_peg_13
ATGCGCTTACCGCTGCCGGTTACGCCGGTCGCGGCCAAAGGTGAGCGGACTTGGCGTGAG
GGCGTCCGGTTGAACGGCCCCAACGGCGTGTCGGTGTACCGCCACGTGCCCTGGCGGGTC
CACAAGGTGTATTCGAGCGACGAGCCGACGTAG
>fig6666666_158601_peg_14
GTGTTGACCGGAGTTGCCGCGCTGGGTCTGATCTTGTTTGCGAGCGCCACTTGGCGCGCA
CGTCCAAGGCTGGCAATTACCCCCGACGGCCTGGCGATCCGAGGTTGGTTCCGGACGCAG
CTATTACGACATTCCAATATCAAGATCATCCGAATCGACGAGTTTCGCCGTTACGGCCGC
CTGGTGCGCCTGCTCGAGATCGAAACGGTCAGCGGGGGGCTGCTGATTTTGTCCCGCTGG
GATCTCGGCACCGACCCAGTGGAGGTGCTCGATGCGCTTACCGCTGCCGGTTACGCCGGT
CGCGGCCAAAGGTGA
>fig6666666_158601_peg_26
GTGGTGCTATCGACGGCCTTTAGCCAGATGTTCGGAATCGACTATCCGATAGTGTCCGCG
CCAATGGACTTGATCGCCGGCGGTGAGCTGGCTGCCGCGGTAAGTGGCGCAGGGGGACTC
GGCCTCATCGGGGGCGGCTATGGGGACCGGGATTGGTTGGCCCGGCAGTTCGATCTCGCC
GCTGGAGCGCCGGTGGGCTGCGGGTTCATCACCTGGTCTTTGGCCCGCCAACCGCAGCTG
CTCGACCTCGCGCTGCAGTATGAGCCGGTGGCGGTGATGCTGTCGTTCGGGGACCCCGCG
GTTTTCGCTGACGCCATCAAGTCCGCCGGAACGCGGTTGGTCTGCCAGATCCAAAACCGG
ACCCAGGCCGAGCGAGCCCTGCAGGTCGGCGCCGATGTGTTGGTGGCTCAGGGCACCGAG
GCCGGTGGGCACGGCCACGGTCCACGTTCCACCCTGACCTTGGTACCCGAAATCGTCGAC
CTGGTCACCGCGCGGGGAACTGATATCCCGGTGATCGCCGCCGGGGGCATCGCCGACGGC
CGGGGCCTTGCCGCCGCGTTGATGTTGGGCGCCGCCGGGGTATTGGTCGGTACGCGCTTC
TACGCCACGGTCGAAGCGTTATCCACACCGCAGGCGCGGGACCCGCTGCTGGCGGCCACT
GGCGACGACATGTGCCGCACCACTATCTACGATCAGCTACGGCGCTATCCCTGGCCGCAA
GGACACACGATGAGCGTGCTAAGCAACGCCCTCACCGACCAATTCGAGGACACCGAACTC
GACATTCTCCATCGCGAAGAAGCCATGGCCAGATATTGGCGAGCCGTTGCTGCGCGTGAC
TACAGCATCGCCAATGTCACCGCCGGTCAAGCCGCGGGCCTGGTCAATGCCGTCCTGCCA
GCCGCCGACGTGATAACCGGTATGGCGCAACAAGCGGCGAGGACGCTGACCGCGATGCGC
GCCGTGTAA
>fig6666666_158601_peg_27
ATGGCACACCCCTGCGCAACCGACCCGGAACTATGGTTCGGGTACCCCGATGACGACGGC
AGCGACGGCGCCGCTAAGGCACGCGCCTATGAGCGGTCGGCCACCCAAGCGCGGATCCAA
TGCCTGCGCCGGTGCCCGCTCCTACAGCAGCGCCGGTGTGCTCAACACGCGGTCGAGCAT
CGGGTGGAGTACGGCGTATGGGCCGGCATCAAGCTTCCCGGCGGCCAGTACCGAAAGCGC
GAACAGCTCGCGGCAGCCCACGACGTGCTGCGTCGGATTGCCGGCGGCGAGATCAATTCC
AGGCAGCTCCCGGACAATGCGGCTCTGCTGGCCCGCAACGAAGGACTCGAGGTCACCCCG
GTGCCCGGGGTCGTGGTGCACCTGCCGATCGCACAGGTTGGCCCACAACCGGCCGCTTGA
>fig6666666_158601_peg_30
ATGTCGGAGCAAGCCGGGTCTTCGGTAGCTGTCATCCAGGAGCGCCAGGCTTTGCTGGCA
AGGCAACACGACGCCGTGGCCGAAGCCGACCGTGAGTTGGCCGACGTGCTAGCCAGCGCG
CATGCGGCCATGCGGGAAAGCGTCCGTCGGCTGGATGCTATCGCGGCCGAACTCGACCGC
GCGGTTCCGGATCAGGATCAGCTTGCCGTCGATACGCCCATGGGAGCGCGTGAGTTTCAA
ACGTTCCTGGTCGCCAAGCAGCGCGAGATCGTAGCGGTCGTCGCCGCCGCCCACGAGCTC
GATCGCGCAAAAAGCGCTGTGCTAAAGCGCCTGCGGGCACAGTACACGGAACCGGCCCGT
TAG
>fig6666666_158601_peg_31
GTGGCGTTTGACGCGGCGATGTCCACGCACGAAGATCTCCTTGCCACGATCAGGTACGTC
CGCGACCGAACCGGTGACCCAAACGCGTGGCAGACCGGGTTGACACCGACCGAGGTGACC
GCGGTGGTCACGTCCACGACACGTTCCGAACAGCTCGATGCCATTTTGCGTAAGATCCGC
CAGCGGCATTCGAACCTGTACTATCCAGCACCGCCCGATCGGGAACAAGGAGACGCCGCC
CGTGCCATCGCGGATGCGGAAGCAGCTCTGGCACATCAGAATTCGGCTACCGCGCAGCTC
GATCTGCAGGTCGTCTCGGCAATTCTGAACGCGCATCTGAAGACTGTCGAGGGTGGCGAA
TCGCTGCACGAGCTTCAGCAAGAGATCGAAGCCGCGGTACGCATTCGATCCGATCTGGAC
ACTCCGGCCGGCGCGCGTGATTTCCAGCGTTTCTTGATCGGCAAGCTCAAGGATATCCGG
GAGGTGGTTGCGACCGCGAGCCTGGACGCTGCGTCGAAATCCGCTCTGATGGCCGCCTGG
ACATCGCTGTATGACGCATCCAAGGGCGACCGTGGCGATGCCGATGACCGCGGACCGGCG
TCGGTCGGCTCGGGCGGCGCGCCCGCACGCGGTGCCGGTCAGCAGCCGGAGTTGCCGACA
CGAGCCGAACCCGATTGCCTCCTCGACTCGCTGCTGCTCGAGGATCCGGGTTTGCTGGCC
GATGACCTACAGGTGCCGGGAGGCACATCCGCGGCAATACCATCAGCGTCGTCGACGCCA
AGCCTGCCCAATCTTGGCGGAGCAACGATGCCGGGTGGCGGAGCAACACCGGCCTTGGTC
CCCGGTGTGAGCGCGCCGGGTGGGCTTCCGCTCTCCGGCCTGCTGCGCGGCGTGGGTGAC
GAACCGGAGTTGACGGACTTCGACGAACGGGGACAAGAAGTCAGGGATCCGGCCGATTAT
GAGCATTCCAACGAACCGGATGAGCGTCGCGCCGACGACCGAGAAGGCGCCGACGAGGAC
GCCGGGCTGGGCAAGTCAGAATCGCCACCGCAGGCTCCGACGACCGTGACGCTGCCCAAC
GGTGAGACGGTGACCGCGGCCAGTCCCCAGCTCGCCGCGGCGATCAAGGCGGCGGCCAGC
GGCACACCGATCGCAGATGCGTTCCAACAACAGGGAATTGCCATCCCGCTACCGGGAACC
GCGGTCGCCAACCCCGTCGACCCCGCCCGGATCTCAGCGGGAGACGTAGGTGTGTTCACC
GCCACGCCCTTGCCCTTGGCCCTAGCAAAGCTCTTCTGGACGGCCAGATTCAACACATCT
CAGCCGTGCGAGGGCCAAACTTTCTAG
>fig6666666_158601_peg_32
ATGACAGATCGAATTCACGTGCAGCCTGCACATTTACGTCAGGCCGCTGCCCATCACCAG
CAGACCGCCGACTACCTGCGGACCGTGCCGTCGTCGCACGACGCGATCCGCGAAAGTCTG
GACTCGCTGGGGCCTATTTTCAGTGAGCTCCGCGACACCGGGCGTGAGCTGCTCGAGCTC
AGAAAGCAGTGCTACCAGCAGCAAGCCGACAACCACGCCGATATTGCCCAGAACCTGCGA
ACGTCGGCCGCGATGTGGGAGCAGCACGAGCGAGCGGCGTCGCGCAGCCTCGGCAACATC
ATTGACGGGAGCCGATGA
>fig6666666_158601_peg_33
ATGACCGACGCCAATCCCGCTTTCGACACGGTCCACCCCAGCGGGCACATTCTTGTTCGG
TCCTGCCGCGGTGGATACATGCATAGCGTCTCGCTGAGCGAGGCGGCGATGGAGACCGAC
GCAGAAACCCTGGCGGAAGCCATCCTGCTCACCGCCGACGTGTCCTGCCTTAAAGCGTTG
CTGGAAGTACGCAACGAGATCGTGGCGGCGGGCCACACCCCGTCCGCGCAGGTTCCCACG
ACCGACGACCTGAACGTCGCGATCGAAAAGCTGCTGGCCCATCAACTGCGCCGCCGTAAC
CGTTGA
>fig6666666_158601_peg_35
GTGGCGATCTTCGGTCGATGGAGTGCGCGCCAGCGACTCCGGAGAGCGACCCGGGAATCC
CTCACGATTCCGACGTTTAGCTCCTCGCTGGATTGCACCACACGGGTAATTGGCGGGCTC
TGGCCCGCTGAGCTTTCGTCTAACACCGCCGAAACCGCCACGCTTGCAGAACATCTGAAA
GCGGATCTGCATCGGATAGTTGGTTCTGCCAACGACGAGCTGATGGTCATCTGGCGTGCG
GGGATGGCTGATTCGACGCGACGCGCAGAAGAAGACAGAGTGATCGACCGCGCCCGCGCG
TCGGCGATGCGTCGCGTCGAGTCGGCGATGCGCGAGCTTCGGCAGATAACGGGGCGCGTT
CCCGTGGAAATTCCGCGTATGCGCGGCGCCGGCGGCTCGGATCTGGACACGACACGACTC
ATGCCGGCCGTCACGGTAGTTCAGCCCGCTGACCAGGCCTGTACGGATTGGCCGGTTGCC
GCCGCCGAGGATGACGAAGCCCGACTGCAGCGCCTCCTGGCGTTCGTGGCTCGTCAGGAG
CCACGGCTGAACTGGGCGGTCGGCGTTCACGCGGACGGCACGACGGTCCTGGTCACCGAC
GTCGCCCATGGTTGGATACCTCCGGGCATCGCCCTTCCCGAAGGCGTGCGATTGTTGGCA
CCGGCGCGACGCGCCGGCAGAGCCCCCGAGTTGGTCGGTATCACGACGTGTTGCAAGACG
TACACCCCCGGTGACTCGCTGCGTCGGGCGGTCGATTCAACCGCGCCGACGTCCTCGGTG
CAGCCGCGAGCGTTGCCAGCGATCGCCGGCCTGAGTGTGGAGCTGGGCATAGCGACCCAG
CGGCACGACGGCTTACCGAAGATCGTGCACGCCATGGCCACGGCGGCCGGCAACGGCGCC
GCCGCCGAGGAAGTCGACCTGTTGCGGGTGCACGTCGATACCGCGCTCCACCACGTCTTG
GCCCAGTATCCCCGGGTCGATCCGGCGTTACTGCTCAACTGTATGTTGTTGGCCGCCACC
GAGCGCAGCGTCACGGGAGACCCGATCGCGGCGAACTATCACTTCGCGTGGTTCCGGGAA
CTCGATTCACGCCGATAG
>fig6666666_158601_peg_37
ATGCCCACTGGCTTGGGCTATGACTTTCTGCGCCCTGTCGAGGACTCGGGGATCAACGAC
CTGAAGCACTATTACTTCATGGCGGATTTGGCCGATGGGCAACCGCTAGGCCGGGCAAAC
CTCTATAGCGTCTGTTTCGACCTGGCCACCACCGACCGCAAGCTCACTCCGGCCTGGCGA
ACGACCATCAAACGGTGGTTTCCGGGGTTTATGACCTTCCGTTTCCTCGAGTGCGGGTTG
CTCACCATGGTGAGCAACCCGCTGGCGTTGCGGTCCGACACCGACTTGGAGCGGGTATTG
CCTGTGCTGGCCGGCCAGATGGACCAGTTGGCGCATGACGACGGGTCGGATTTCTTGATG
ATCCGGGACGTGGACCCGGAACACTACCAGCGATACCTTGACATCCTGCGCCCGTTGGGC
TTTCGGCCTGCGCTGGGCTTTTCCCGGGTAGACACGACCATCAGCTGGTCGAGCGTGGAA
GAGGCACTGGGCTGCCTGTCTCACAAAAGGCGCCTGCCGTTGAAGACGTCGCTGGAGTTT
CGTGAGCGGTTCGGTATCGAGGTCGAGGAACTCGACGAGTATGCCGAGCATGCGCCGGTA
TTGGCCCGGCTTTGGCGCAACGTCAAGACGGAGGCAAAGGATTACCAGCGCGAGGACCTG
AACCCTGAGTTCTTCGCGGCGTGTTCTCGGCATCTGCATGGACGTAGCAGACTGTGGTTG
TTCCGCTACCAGGGCACGCCAATTGCCTTCTTTTTGAACGTTTGGGGTGCGGATGAGAAC
TACATACTGCTTGAGTGGGGCATCGATCGTGATTTTGAACATTATAGGAAGGCGAATCTG
TACCGGGCGGCGCTGATGCTCAGCCTAAAAGATGCGATCAGCCGAGATAAACGGCGAATG
GAAATGGGTATTACGAACTATTTCACAAAACTTCGCATTCCGGGTGCCCGAGTCATACCG
ACCATCTATTTCCTGCGTCACAGCACGGATCCGGTGCATACGGCAACGTTAGCGCGAATG
ATGATGCACAATATTCAACGGCCAACGCTACCCGACGATATGTCGGAGGAATTCTGTCGC
TGGGAAGAGCGAATACGTCTGGACCAGGACGGGCTACCCGAACACGATATCTTTCGCAAG
ATCGATCGTCAGCACAAATACACGGGGCTCAAACTCGGCGGAGTCTACGGTTTTTATCCC
CGATTCACCGGACCGCAGCGATCCACGGTCAAGGCCGCGGAGCTGGGCGAGATCGTGTTG
CTGGGCACGAACTCGTATCTGGGCCTGGCCACCCATCCAGAGGTGGTGGAGGCCTCGGCG
GAGGCCACGCGACGGTACGGCACCGGCTGCTCGGGTTCGCCGTTGCTGAACGGCACGTTG
GACTTGCACGTCTCGCTTGAGCAGGAACTAGCCTGTTTTTTGGGCAAACCCGCCGCCGTG
TTGTGCTCCACCGGATATCAGAGCAACCTGGCGGCGATCAGCGCGCTATGCGAATCCGGG
GACATGATCATCCAAGACGCGCTGAACCACCGCAGCCTGTTCGACGCCGCCAGGTTGTCC
GGGGCCGACTTCACCTTGTACCGGCACAACGACATGGACCACCTGGCGCGGGTGCTACGC
CGCACCGAGGGGCGCCGCCGGATCATCGTCGTGGACGCGGTGTTCAGCATGGAAGGCACC
GTCGCCGACCTGGCCACCATCGCCGAGCTTGCCGACCGGCACGGCTGCCGGGTCTATGTG
GACGAGTCCCATGCGCTGGGCGTGCTCGGCCCCGACGGGCGAGGAGCTTCGGCCGCGTTG
GGTGTCTTGGCGCGCATGGACGTGGTGATGGGCACGTTCAGCAAATCCTTTGCCTCCGTC
GGCGGGTTCATCGCCGGAGATCGGCCCGTCGTGGACTACATCCGGCACAACGGTTCAGGT
CATGTGTTTTCCGCCAGCCTGCCGCCGGCCGCCGCGGCTGCCACCCACGCGGCTCTGCGC
GTCAGTCGGCGTGAACCCGACCGGCGGGCTCGGGTGCTGGCCGCGGCCGAGTACATGGCC
ACCGGCCTGGCACGGCAGGGCTATCAGGCCGAGTATCACGGAACCGCGATCGTGCCGGTG
ATCCTGGGCAACCCGACCGTGGCGCATGCGGGCTATCTGCGGCTGATGCGCTCCGGGGTG
TATGTGAACCCGGTGGCCCCCCCAGCCGTGCCGGAGGAGCGTTCGGGATTCCGCACCAGC
TACCTAGCCGACCACCGACAATCTGACCTCGACCGGGCCTTGCACGTGTTTGCCGGCCTT
GCCGAGGACCTGACCCCGCAAGGAGCCGCGCTATGA
>fig6666666_158601_peg_38
ATGAAAGAGGCCATCAACGCCACCATCCAACGGATCTTGCGAACCGACCGCGGCATCACC
GCGAACCAGGTACTCGTCGACGACCTGGGTTTTGACTCGCTCAAGCTGTTCCAGTTGATC
ACCGAGCTAGAAGACGAATTCGACATCGCCATCTCTTTCCGCGACGCACAGAACATCAAA
ACAGTGGGAGACGTCTACACCAGCGTCGCGGTCTGGTTCCCCGAAACCGCCAAGCCGGCC
CCACTTGGGAAAGGAACAGCATGA
>fig6666666_158601_peg_39
ATGACCGACGACGCCGATCTTGATCTGGTCCGAAGAACTTTCGCCGCGTTTGCCCGCGGC
GACCTCGCCGAGCTGACGCAATGCTTTGCGCCCGACGTGGAGCAGTTTGTCCCGGGCAAG
CACGCCCTGGCTGGGGTGTTCCGCGGCGTGGACAACGTGGTTGCCTGCCTCGGCGACACC
GCGGCCGCCGCCGACGGCACCATGACGGTGACGCTTGAAGACGTGTTAAGCAACACCGAT
GGCCAGGTGATCGCCGTGTATCGATTGCGGGCCAGCAGGGCCGGGAAGGTCCTCGACCAG
CGCGAGGCGATCCTGGTTACCGTCGCCGGTGGTCGGATCACCCGACTTAGCGAGTTTTAC
GCCGACCCGGCGGCGACCGAAAGCTTCTGGGCATGA
>fig6666666_158601_peg_40
ATGACGGCGGCCTTGCTTTCACCAGCCATCGCCTGGCAGCAGATCTCGGCTTGCACGGAC
CGCACGCTGACGATCACTTGCGAGGATTCCGAGGTAATCAGCTATCAGGACCTCATCGCG
CGCGCGGCGGCATGCATCCCCCCGCTACGGCGTCTTGACCTCAAACGCGGTGAACCCGTG
CTGATCACCGCCCACACCAACCTGGAATTCCTGTCCTGCTTTTTGGGCCTCATGCTCCAT
GGCGCTGTGCCGGTACCCATCCCGCCGCGGGAGGCACTGAAGACCACCGAGCGTTTCATG
ACTCGGCTCGGCCCACTGCTGCGCCATCACCGCGTGCTGATCTGCACACCGGCCGAACAC
GACGAGATACGCGCTGCCGCCAGCACCGACTGCCAGATCAGCAGATTTACTGCCCTAGCC
GAGGCTGGCGACGAGCAGTTCGGCCGCGCCACGGCCCAGCAACTCGCCGACACCGCCACC
GCCGACTGGCCGCTATGCACCCTCGACGACGACGCCTACGTCCAATACACCTCTGGCAGC
ACCGCAGCACCACGCGGAGTGGTCATCACCTACCGCAACCTGCTGTCCAACATGCGCGCA
ATGGCCGTGGGCTCACAATTCCAGCACGGCGATGTCATGGGCAGCTGGCTGCCCTTGCAC
CATGACATGGGGCTGGTGGGCAGCCTATTCGCCGCACTCTTCAACAGTGTCAGCGCGGTA
TTCACCACGCCACACCGGTTTCTGTATGACCCGTTGGGATTCCTCAGACTGCTCACCAGC
TCCGGGGCTACCCACACGTTCATGCCTAACTTCGCTCTGGAGTGGCTGATCAACGCCTAC
CACAGGCGCGGCGCCGACATCGAAGGCATCGACCTACACAAAATGCGCCGCTTGATCATC
GCCTCCGAACCCGTCCATGCCGAGGGCATGCGGAGATTCGCCGCCACCTTCGCCGGCGTC
GGACTTGCCCCCACGGCCCTGGGTTCGGGCTATGGCCTGGCCGAAGCGACCGTCGCCGTG
TCGATGTCAGCGCCCAACACGGGATTCCGCACCGAAACCCACGCCGCCGCGGAGGTCGTC
ACCGGCGGCCGAGTGCTGCCTGGCTACGAGGTGCGCATTGACGCCGCACCAGGTGCCCGG
GCCGGAACGATCAAACTGCGCGGCGACAGCGTGGCCGCCAAAGCCTATGTGGGCGGGAAG
AAGCTGGACGCGCTCGACGAGGAAGGCTTCTGCGACACCCACGACTTGGGTTTTCTTGTA
GACGACGAAATCGTCATCCTTGGCCGGCAGGACGAGGTGTTCATTGTCCACGGAGAAAAC
AGATTCCCCTACGACATCGAGTTCATCATTCGCGGGGAATCCGAGCAGCACCGGACCAAA
GTCGCATGTTTCGGGGTCAACGAACGCGTCGTGGTTGTGTTGGAAAGCCCATTGGACAGC
ATCATCGACAAGGCCGAAGCCGACCGACTGAGATGTCAAGTCGTTGCCGCGACTGGGCTG
CAGTTGGATGAACTGATCACGGTTCGGCGCGGCGCGATTCCCACCACCACCAGCGGCAAG
CTCAAACGACGCGCCGTCGCGCAGGCTTATCGAGACGGCACACTGCCCCGTCTTGCCACC
CACGCGTGGACGGCGGATCCCGATAGCGCTCCCAAAACGACCCGGTCCAGCCTGGAAGGC
GCCCACTGA
>fig6666666_158601_peg_48
TTGACCGCCAATGCATTTGGTCCCGAAATCCGCTGCATTTTCTTGCCAATCGAGCGGACA
ACACTCATGTCATGGCTGACTACCTACATTGTCAGTTCTGCCGGATCCATGGTCAGTGAT
GTCGAATGCCACTGA
>fig6666666_158601_peg_63
GTGGACAAGAATCTCTTCGGCGTGTCGAGCCAGGTTACCGCGCCGGGCGTGTTGGCTTTC
AGACACATTTTCCTGACGTTAAGGCCCGGTGAAGACACCCGCCCGCAAACGCCGGCCGAA
TAG
>fig6666666_158601_peg_64
TTGGAGTACTTGCCAGCAACGTTTAGCGTCTTCCCGGCGCTAGGCGATGTGGGTGACTTG
GGCGGTGGTGTCGGTGCGGCGACTTACGCTCTGGATAGGTTGTCGAATATGCGTTCGGGT
GCTTGTGTCGGAGGAGGTGAGAGCCCATGGCGGTCGTTGATGACCTAG
>fig6666666_158601_peg_66
ATGATCACCAGATACAAGCCTGAGTCGGGGTTTGTCGCCCGTAGCGGTGGTCCCGACCGG
AAGCGTCCCCATGACTGGATCGTTTGGCACTTCACCCATGCCGACAATCTCCCTGGGATC
ATCACCGCTGGCCGTCTGCTGGCCGATTCAGCAGTCACCCCGACGACCGAGGTGGCATAT
AACCCAGTCAAGGAGTTGCGCCGCCACAAAGTCGTCGCCCCCGACAGCAGGTACCCGGCG
TCGATGGCAAGCGATCATGTGCCGTTCTACATTGCGGCGCGGTCGCCCATGCTCTACGTC
GTATGCAAGGGCCACTCCGGCTACTCCGGCGGTGCCGGCCCGCTGGTGCACCTCGGGGTG
GCGCTTGGCGACATCATAGACGCGGATCTGACGTGGTGCGCCAGTGACGGCAATGCTGCA
GCCAGCTACACCAAGTTCAGCCGCCAGGTCGACACGCTCGGCACCTTCGTCGACTTTGAC
CTGCTCTGCCAGCGGCAATGGCACAACACCGATGACGACCCCAACCGCCAGAGCCGCCGC
GCCGCCGAGATCCTGGTATACGGCCATGTCCCGTTCGAGCTGGTCAGCTACGTGTGTTGC
TATAACACCGAGACGATGACACGGGTACGAACTCTGCTCGATCCTGTCGGTGGGGTGCGA
AAGTATGTCATCAAGCCCGGCATGTACTACTAA
>fig6666666_158601_peg_67
ATGATCACGTACGGCTCTGGCGACCTCCTTCGGGCTGACACCGAAGCGCTCGTCAACACC
GTCAACTGTGTTGGGGTGATGGGCAAGGGAATTGCGCTGCAGTTCAAACGCCGCTACCCC
GAGATGTTCACCGCCTACGAAAAGGCGTGCAAACGCGGCGAAGTTACCATCGGCAAGATG
TTCGTCGTCGACACCGGACAGCTCGACGGACCGAAACACATCATCAACTTCCCCACCAAG
AAACACTGGCGTGCACCGTCGAAGCTGGCCTATATCGACGCCGGCCTCATTGATCTCATC
CGCGTGATCCGTGAACTCAACATTGCTTCTGTGGCAGTTCCCCCGCTGGGGGTGGGCAAC
GGAGGTCTGGATTGGGAAGATGTCGAGCAACGGCTCGTATCAGCATTCCAGCAGCTGCCC
GACGTTGACGCCGTGATCTACCCCCCATCAGGTGGATCTCGCGCCATCGAGGGCGTCGAA
GGACTTCGGATGACCTGGGGGCGCGCCGTCATACTCGAAGCGATGCGGCGATATCTCCAG
CAGCGCCGCGCGATGGAGCCGTGGGAAGACCCTGCAGGGATCTCGCATCTGGAGATTCAG
AAGCTCATGTACTTCGCCAACGAGGCCGATCCCGATCTTGCGCTAGATTTCACGCCCGGC
CGATACGGGCCATACAGCGAACGTGTCCGTCACTTACTGCAAGGAATGGAGGGCGCATTC
ACAGTCGGCCTGGGTGACGGCACCGCAAGAGTTCTTGCGAACCAACCGATCTCGTTGACT
ACTAAGGGAACTGACGCCATAACGGACTATCTGGCCACCGATGCGGCAGCTGACCGGGTG
AGCGCCGCAGTCGACACGGTGTTGCGCGTCATCGAAGGCTTTGAAGGCCCATACGGGGTT
GAGCTGCTCGCCAGTACGCATTGGGTGGCCACACGTGAGGGCGCCAAGGAACCAGCCACG
GCAGCGGCCGCGGTCCGAAAGTGGACAAAACGCAAGGGTCGGATCTACAGCGACGATCGC
ATCGGTGTTGCCCTCGACCGCATTCTTATGACTGCCTGA
>fig6666666_158601_peg_68
GTGTGCGACGGCGAGAAGTACCCCGACGGCTCGTTTTGGCACCAGTGGATGCAAACGTGG
TTTACCGGCCCACAGTTTTACTTCGATTGTGTCAGCGGCGGTGAGCCCCTCCCCGGCCCG
CCGCCACCGGGTGGTTGCGGTGGGGCAATTCCGTCCGAGCAGCCCAACGCTCCCTGA
>fig6666666_158601_peg_69
GTGTCCAAGGCCGGCGCCCGGGCAGAGTCCCGCGCCATCGCTGCCCAGTCCGACGCGTCA
TATACAATCGCCACGGCGGCTGTGCCTTCCCGAGTCAGTGCCTCGTCCTGGTACGTCGAT
GCCGGCACGGCATCAACCGAACAGGATTTCAGGCTGTTCTCGGGAATGTCTGCCCACTAC
GACTCATTGCCGCGGCTCATCCGCAAGCGCTGA
>fig6666666_158601_peg_72
GTGTCTGTTATCGCGGGGTTGGTCATCGCACTGCTGGCGGCCATCACCCCTGCTGCGGGC
GAACGCCCGGAAAGCCGCCGCCAGGCGCTCGCAAATGCCGCCGAGGCCGGGGAGCATCCG
GCCACATCACCGTTGCGACGGTAG
>fig6666666_158601_peg_73
ATGGAGACAGGTTCGCCGGGAAAACGTCCGGTCTTGCCCAAGCGTGCCCGCCTGCTGGTG
ACGGCAGGCATGGGCATGCTCGCGTTGCTGCTGTTTGGACCCCGGCTAGTCGATATTTAC
GTTGACTGGTTGTGGTTTGGTGAGGTCGGTTTCCGCAGCGTCTGGATCACGGTACTGCTG
ACCCGCCTGGCGATTGTCGCAGCGGTCGCACTTGTGGTGGCCGGCATTGTGCTTGCTGCC
CTACTGCTGGCGTATCGCTCGCGGCCGTTCTTTGTACCCGACGAGCCGCAGCGGGACCCG
GTCGCGCCACTTCGCAGCGCGGTGATGCGCCGGCCGCGCCTGTTCGGGTGGGGCATCGCC
GTCACGCTCGGTGTGGTGTGCGGGCTGATCGCTTCGTTCGACTGGGTGAAGGTTCAGTTG
TTCGTACACGGGGGCACCTTTGGCATCGTGGACCCCGAATTCGGCTATGACATTGGGTTT
TTCGTCTTCGATCTGCCGTTCTACCGGTCGGTGCTGAACTGGCTGTTCGTGGCCGTGGTT
CTGGCGTTTCTAGCGAGCCTGTTGACGCATTACCTGTTCGGCGGCCTTCGGCTGACAACC
GGCAGAGGCATGCTGACCCAGGCAGCTCGCGTTCAACTCGCAGTGTTCGCCGGCGCGGTT
GTACTGCTGAAGGCGGTTGCCTACTGGTTGGATCGCTATGAGCTGTTGTCGAGTGGACGT
AAGGAGCCGACCTTCACCGGCGCCGGCTACACCGATATCCACGCCGAGCTGCCGGCCAAG
CTTGTGCTGGTGGCGATTGCGGTATTGTGTGCGGTGTCATTCTTTACCGCGATCTTTTTG
CGCGACTTGAGGATTCCGGCGATGGCCGCCGCACTGCTGGTGCTGTCGGCGATCCTGGTC
GGTGGACTGTGGCCGCTGCTGATGGAGCAGTTCTCGGTGCGTCCCAACGCCGCCGATGTC
GAACGCCCATATATCCAACGCAACATCGAAGCGACCCGCGAGGCGTATCGGATCGGTGGC
GATTGGGTCCAGTACCGTAGCTATCCGGGCATCGGTACCAAACAGCCGCGCGACGTGCCC
GTGGATGTCACCACGATTGCCAAGGTGCGGCTGTTGGACCCGCATATCCTGTCCCGAACC
TTCACCCAGCAACAGCAGCTCAAGAATTTCTTTAGCTTCGCCGAGATACTCGACATCGAT
CGCTATCGCATCGACGGTGAGCTGCAGGACTACATCGTCGGCGTCCGGGAGCTCTCGCCG
AAAAGCCTCACCGGCAATCAGACCGACTGGATCAACAAACACACCGTCTACACGCATGGC
AACGGCTTCGTGGCCGCCCCGGCCAATCGGGTGAACGCGGCGGCCCGCGGTGCCGAGAAT
ATTTCCGACAGCAACAGCGGGTACCCGATATACGCCGTCAGTGACATCGCGTCGCTGGGT
TCTGGGCGCCAGGTCATCCCGGTCGAGCAGCCACGGGTCTACTACGGCGAGGTGATCGCC
CAGGCCGATCCGGACTACGCGATCGTGGGCGGAGCCCCGGGGTCCGCGCCGCGCGAGTAT
GACACCGACACGTCCAAGTACACCTATACCGGCGCCGGGGGTGTGTCGATCGGAAACTGG
TTCAACCGCACGGTGTTTGCCACCAAGGTCGCCCAGCACAAGTTCCTGTTCTCCCGGGAG
ATCGGCTCGGAGTCGAAGGTGTTGATCCATCGCGACCCGAAGGAACGGGTGCAACGCGTG
GCGCCGTGGTTGACCACCGACGACAACCCCTATCCGGTGGTGGTGAACGGGCGGATCGTC
TGGATCGTCGACGCCTACACCACCTTGGACACCTATCCGTACGCACAACGCAGCTCGCTC
GAGGGCCCGGTGACCAGCCCGACCGGCATTGTGCGGCAAGGCAAGCAGGTGTCGTACGTG
CGTAACTCCGTCAAGGCAACCGTGGACGCCTACGACGGAACCGTAACGCTGTTTCAGTTC
GATCGAGACGACCCGGTGCTGCGGACCTGGATGCGTGCCTTTCCCGGAACCGTCAAGTCC
GAAGACCAGATTCCCGACGAGTTGCGTGCCCACTTCCGTTATCCGGAGGACCTTTTCGAG
GTCCAACGTAGCTTGCTGGCCAAGTATCATGTCGACGAACCGCGAGAGTTCTTCACCACC
AACGCCTTCTGGTCGGTGCCCAGCGACCCGACCAACAACGCTAACGCCACTCAACCGCCG
TTCTACGTCCTCGTCGGCGACCAGCAGAGCGCCCAGCCGTCCTTCCGGTTGGCGTCGGCG
ATGGTTGGCTACAACCGCGAATTCCTCTCCGCGTACATCTCGGCGCACTCGGATCCGGCG
AACTACGGCAAGCTGACCGTGCTGGAGTTACCCACCGACACCCTGACCCAAGGCCCGCAA
CAAATTCAGAACTCGATGATCTCCGACACTCGGGTCGCCTCCGAGCGCACCCTGCTGGAA
CGGTCAAACCGGATTCACTACGGCAACCTCTTGTCGCTGCCGATCGCCGACGGCGGCGTG
CTCTATGTGGAACCGCTCTACACCGAGCGGATCTCGACAAGCCCGAGCAGTTCGACTTTC
CCGCAACTTTCCCGGGTGCTGGTCAGCGTGCGTGAACCCCGCACCGAGGGCGGGGTCCGG
GTCGGGTACGCACCGACCCTGGCCGAATCTTTGGATCAGGTATTTGGGCCCGGCACCGGT
CGGGTCGCCACCGCTCGCGGCGGTGATGCCGCCAGCGCGCCACCGCCGGGAGCCGGCGGG
CCGGCACCGCCGCAGGCCGTACCGCCACCGAGAACGACCCAACCGCCGGCCGCCCCGCCC
CGGGGGCCGGACGTCCCCCCCGCGACGGTGGCCGAACTGCGGGAAACGCTGGCCGATCTG
CGCGCGGTGCTCGACCGGTTAGAGAAGGCCATCGATGCCGCCGAAACGCCCGGTGGATAA
>fig6666666_158601_peg_74
ATGGCTACCATTCAAGTTCGGGATTTGCCCGAAGATGTCGCCGAAACCTATCGACGGCGC
GCCACCGCAGCGGGGCAGTCGCTGCAGACGTATATGCGCACCAAGCTCATCGAAGGGGTG
CGGGGCCGAGACAAGGCCGAGGCAATCGAGATCCTGGAACAGGCGCTCGCCAGCACTGCC
AGCCCAGGCATCAGCCGGGAGACCATCGAGGCATCCCGGCGGGAGCTCAGGGGTGGATGA
>fig6666666_158601_peg_75
GTGGATGAATGTGTAGTCGACGCGGCGGCCGTGGTTGACGCTCTCGCCGGCAAGGGCGCC
AGCGCGATCGTTCTGCGCGGTTTGCTCAAGGAGTCGATTTCTAACGCGCCGCATTTGCTG
GACGCAGAGGTCGGACATGCACTCCGCCGCGCCGTGCTCAGCGACGAAATCTCCGAAGAG
CAGGCTCGCGCCGCGTTGGATGCCTTGCCTTATCTCATCGACAATCGTTACCCGCACAGC
CCACGACTGATCGAATACACATGGCAGCTAAGGCACAACGTCACGTTCTACGACGCCCTT
TACGTCGCACTGGCCACCGCACTGGATGTCCCGCTGCTCACGGGCGACTCGCGGCTTGCG
GCCGCGCCGGGCCTTCCGTGCGAAATCAAACTCGTTCGGTGA
>fig6666666_158601_peg_77
TTGGCTCCTACTGACCGGCGGGTGCGTGCCGACGCGGCCCGTAACCGGGCACGCGTATTG
GAGGTTGCCTACCAAACCTTTGCGGCCGACGGTCTATCGGTGCCCGTTGACGAGATCGCT
CGGCGCGCCGGAGTCGGCGCAGGCACGGTATACCGGCATTTCCCGACCAAGGAGGCGCTG
TTTCAGGCGGTGATCGCCGACCGGATGCACCGCATCATCGACAAGGGACATGCCCTGCTC
AAATCCAAGCATCCCGGCGACGCGCTGTTTGCATTCCTGCGGTCGATGGTATTGCAGTGG
GGCGCCACCGATCGCGGCCTGGTCGAGGCGCTGGCCGGCGTCGGGATTGAAATCAGCAGC
GCGGCCCCGGAAGCCGAGGCAGATTTCTTGGACCTGCTCACCGACCTGTTGCGCGCCGCC
CAGCGCGCCGGCACCGTACGGCCGGACGTAGACGTGCTTGAAGTCAAGACGCTCCTAGTC
GGCTGCCAAGCGATGCAGAGCTACAACGCTGAGTTGGCCGCAAAGGTGACCGACGTCGCC
CTCGACGGCCTTCGGGCAAACAGAAAGTGA
>fig6666666_158601_peg_81
TTGTCTGAACCGCACGATCGAACTGTTGGCGACCTCGCCGTGGCCGAAACGATGTCGCGG
CCGCCGGATGCCCATTTGGCCGGGCAGCCGATTGCTCCGGGAACACCCTTGACCGCCCCC
GAGTACGCCGAACAGACCGGACTGAGCTGA
>fig6666666_158601_peg_82
ATGAGTTCGATCACGGTGTCGGTGGACCCGGTGGACCCGGTGGACCCGGTGGACCCGGTG
GACCCGGTGGACGCCGTGGTCGCCGCGGGATCAGACGGGCTCACTGTGGCCCGCATCGAG
TCCGAGATCGGGGCCTTGGAGTTCCTGAACGAACTGCGCACTGAACTCAAGAGTGGACAG
TTTCGACCTCAACCGGTGCGGGAACGCAAGATCCCCAAACCGGGCGGGTTGGGCAAGGTA
CGGCGGCTGGGGATTCCCACAGTGGCCGACCGGGTCGTTCAGGCGGCGTTGAAACTGGTG
CTAGAACCCATCTTTGAGACCGACTTCGAGCCGGTCTCCTACGGGTTTCGGCCCGCGCGA
CGCGCGCACGACACGATCGCTGAGATTCACTTGTTCGGCACCCAGGAGTATCGCTGGGTG
CTCGACGCTGATATCAAGGCGTGCTTTGACCGCATCGACCACGCGGACCTGATGGACCGG
GTGCGTCACCGGATCAAAGACAAGCGGGTGTTGCGGCTGGTGAACTGGCAGCGCATTCGG
CATCGCTGGAATTGGACCGACGTCCGCCGCTGGCTCACCGACCCCACCGGGCGGTGGCAC
CCCATCAGCGCGGACGGGATCACCCTGTTTAACCCCGCCGCGGTGCCCATTCGGCGATAC
CGCTATCGGGGCAACACGATCCCCACTCCCTGGACTCAGGCTGTCTGA
>fig6666666_158601_peg_83
GTGGTCGAAGAGGCGTTCGGGGTGGTGGTAGTCGTTGGTGTGGGCACCGCGGTCGAGGTG
GGGTGGCGGGATCCATTCCGTTTGGCCGTCGGACCGTTTCCTTGTCTGCCAGCCTTTCCC
GACTAG
>fig6666666_158601_peg_87
ATGCAGGACAGCATCTTCAATCTGTTGACCGAGGAACAGCTTCGGGGTCGCAACACGCTC
AAGTGGAACTATTTCGGGCCCGATGTAGTGCCACTGTGGCTGGCGGAGATGGACTTTCCC
ACCGCACCGGCTGTGCTCGACGGGGTGCGGGCGTGCGTCGACAACGAGGAGTTCGGCTAC
CCGCCGTTGGGCGAGGACAGCCTGCCGAGGGCGACGGCCGATTGGTGCCGACAACGCTAC
GGTTGGTGCCCCCGACCGGACTGGGTCCGCGTCGTGCCGGATGTCCTGAAGGGGATGGAA
GTCGTCGTCGAATTCCTTACCCGGCCGGAGAGTCCGGTCGCGTTGCCGGTTCCGGCTTAC
ATGCCGTTTTTCGACGTCCTGCACGTCACCGGCCGCCAACGAGTGGAAGTCCCAATGGTG
CAGCAAGACTCGGGACGCTACCTGCTGGACCTGGACGCTCTGCAGGCCGCGTTCGTCCGC
GGTGCCGGATCGGTGATTATCTGCAATCCGAATAACCCACTGGGTACGGCGTTCACCGAA
GCCGAGCTACGTGCGATTGTGGATATCGCGGCCCGCCACGGCGCCCGGGTGATCGCGGAT
GAGATCTGGGCACCGGTGGTCTACGGATCGCGCCATGTCGCCGCCGCTTCGGTGTCGGAG
GCGGCGGCTGAAGTCGTGGTCACGTTGGTGTCGGCGTCCAAAGGCTGGAACTTGCCGGGT
CTGATGTGCGCTCAGGTGATCCTGTCTAACCGCCGTGACGCCCACGACTGGGACCGGATC
AACATGTTGCACCGCATGGGCGCATCAACGGTCGGTATCCGCGCGAACATCGCCGCCTAC
CATCATGGCGAATCTTGGTTGGACGAGCTGCTCCCTTATCTGCGGGCGAACCGTGATCAT
CTGGCACGGGCGCTGCCGGAGTTAGCTCCCGGGGTAGAGGTCAACGCTCCGGACGGTACC
TACCTGTCGTGGGTGGATTTCCGTGCGCTGGCTCTGCCGTCTGAACCGGCGGAATACCTG
CTCTCGAAGGCGAAGGTGGCGCTGTCGCCTGGCATTCCGTTCGGCGCCGCGGTGGGCTCG
GGATTTGCGCGGCTGAACTTCGCCACCACCCGCGCAATACTGGATCGGGCGATCGAGGCT
ATCGCGGCCGCCCTGCGCGACATCATCGATTAA
>fig6666666_158601_peg_88
ATGCTGTTGGGCGCTCCCGCCGCCGACGAAGAATGGACCGACGTCAAGTTCGCACTGATC
GTGACCCAGCTGAACCATGAGAAGCGCGTCGCGAAATTCCACCGCCTACAACGCCGAGCC
ACGCATTCACTAATCTGTCTGGGTTTGGTTCTCGTGGCACTGAACTTCCTGATCTGCCTC
GCCTACATCTTCTTCAGCCTGACCCAACACGCCGCAGCGTTGTGA
>fig6666666_158601_peg_91
GTGGAGTCGACACTCCGTAGGGTCGCCAAGGACCTGACCGGATTGCGTCAGCGGTGGGCG
CTGGTTGGTGGTTTCGCGGTGTCTGCGCGATCCGAACCACGTTTCACCCGTGACGTGGAC
ATTGTTGTCGCGGTGGCAAACGACGATGCCGCGGAATCTTTAGTCCGTCAACTTCTTACC
CAGCAGTACCATCTCCTGGCGTCGGTAGAGCAGGACGCGGCCAGACGGTTGGCAGCGGTC
CGTCTCGGAGCAACCGCAGACACTGCCGCGAATGTTGTGGTGGACCTCCTTTTCGCGAGC
TGTGGCATCGAACCGGAGATTGCGGAGGCTGCCGAGGAGATCGAGATCTTGCCCGATCTA
GTCGCTCCGGTGGCCACAACGGCGCATCTGATCGCGATGAAACTTCTTGCGAGAGATGAT
GATCGGCGACCCCAGGATCGCAGTGATCTACGTGCGCTCGTGGACGCCGCATCGCCTCAA
GATATCCAAGATGCGCGCAAAGCTATCGAGCTGATTACCCTGCGCGGCTTCCACCGGGAC
CGCGACCTGGCAGCGGAATGGACACGCCTCGCCGCCAAGTGGTGA
>fig6666666_158601_peg_92
GTGGAACCGAAACGCAGTCGCCTCGTCGTATGTGCACCCGAGCCATCGCACGCGCGGGAA
TTCCCGGATGTCGCCGTATTCTCCGGCGGCCGGGCTAACGCATCCCAGGCCGAACGGTTG
GCTCGTGCCGTGGGTCGCGTGTTGGCCGATCGGGGCGTCACCGGGGGTGCTCGGGTGCGG
CTGACCATGGCGAACTGCGCCGATGGGCCGACGCTGGTGCAGATAAACCTGCAGGTAGGT
GACACCCCATTAAGGGCGCAGGCCGCCACCGCGGGCATCGATGATCTGCGACCCGCACTG
ATCAGACTGGATCGACAGATCGTGCGGGCGTCGGCACAGTGGTGCCCCCGGCCTTGGCCG
GATCGGCCCCGCCGGCGATTGACCACGCCGGCCGAGGCGCTAGTCACCCGCCGCAAACCG
GTCGTGCTAAGGCGCGCAACCCCGTTGCAGGCGATTGCCGCTATGGACGCCATGGACTAC
GACGTGCATTTGTTCACCGACGCCGAGACGGGGGAGGACGCTGTGGTCTATCGGGCTGGA
CCGTCGGGGCTGCGGCTGGCCCGCCAGCACCACGTATTTCCCCCAGGATGGTCACGTTGT
CGCGCCCCAGCCGGGCCGCCGGTGCCGCTGATTGTGAATTCGCGTCCGACACCGGTTCTC
ACGGAGGCCGCCGCGGTGGACCGGGCGCGCGAACATGGACTGCCATTCCTGTTTTTCACC
GACCAGGCCACCGGCCGCGGCCAGCTGCTCTACTCCCGCTACGACGGCAACCTCGGGTTG
ATCACCCCGACCGGTGACGGCGTTGCCGACGGTCTGGCATGA
>fig6666666_158601_peg_93
GTGGTCGAGCTCGACCGTGACGAGGCGATGCGGTTGCTGGCCAGCGTTGACCATGGGCGT
GTGGTGTTCACCCGCGCGGCGCTGCCGGCGATCCGTCCAGTCAATCACCTCGTGGTCGAC
GGTCGGGTGATCGGGCGCACCCGCCTGACGGCCAAGGTGTCCGTTGCGGTGCGATCGAGC
GCCGATGCCGGTGTCGTGGTCGCCTACGAAGCCGACGACCTTGATCCGCGGCGTCGGACG
GGGTGGAGTGTGGTGGTGACGGGACTGGCGACCGAGGTCAGCGATCCCGAGCAGGTTGCC
CGCTACCAGCGGCTGCTACACCCGTGGGTGAACATGGCGATGGACACCGTGGTCGCGATC
GAACCCGAGATCGTCACCGGCATCCGCATCGTTGCTGACTCGCGTACGCCGTAG
>fig6666666_158601_peg_94
GTGGAGTCCGAACCGCTGTACAAGCTCAAGGCGGAGTTCTTCAAAACCCTTGCGCATCCG
GCGCGGATCAGGATTTTGGAGCTGCTGGTCGAGCGGGACCGTTCGGTCGGTGAGTTGCTG
TCCTCGGACGTCGGCCTGGAGTCGTCGAACCTGTCCCAGCAGCTGGGTGTGCTACGCCGG
GCGGGTGTTGTCGCGGCACGTCGTGACGGCAACGCGATGATCTATTCGATTGCCGCACCC
GATATCGCCGAGCTGCTGGCGGTGGCACGCAAGGTGCTGGCCAGGGTGCTCAGCGACCGG
GTGGCGGTGCTAGAGGACCTCCGCGCCGGCGGCTCGGCCACGTAA
>fig6666666_158601_peg_95
ATGGGTTGGGTTGCCAAGATTTTCCGTGTTGGCCGGGTGGTCGAGCCCGCGGCCCCCTTA
CCGGCGGCGATAGCCGAACCACCCGCCGGGGTACGGGGTTCGCTGCAGATCCGACATGTT
GACGCGGGTTCGTGCAACGGGTGTGAGGTGGAGATTTCGGGCGCCTTTGGCCCGGTGTAT
GACGCGGAGCGGTTCGGGGCGCGGCTGGTCGCCTCGCCCCGACACGCCGATGCGTTGTTG
GTGACCGGCGTGGTCACGCACAACATGGCCGGCCCACTGCGCAAGACCCTGGAGGCCACG
CCGCGCCCGCGGGTGGTAATCGCGTGCGGGGATTGCGCGCTGAACCGGGGGGTGTTCGCC
GACGCCTACGGCGTGGTCGGTGCGGTCGGCGAGGTGGTACCCGTCGACGTCGAGATCGCC
GGCTGCCCGCCGACACCCGCGGCCATCATGGCGGCGCTGCGATCGGTGACCGGGAAATGA
>fig6666666_158601_peg_96
ATGACCGCTGCACCGACGGCCGGCGGGGTCGTCACTTCGGGCGTGGGCGTTGCCGGGGTC
GGCGTGGGGTTGCTGGGCATGTTTGGACCGGTGCGTGTAGTGCACGTCGGTTGGCTGCTT
CCGCTGTCCGGCGTGCACATCGAGCTCGACCGGTTGGGCGGATTCTTCATGGCGCTCACG
GGCGCGGTAGCGGCTCCGGTCGGTTGTTACCTGATCGGCTACGTGCGCCGTGAACACCTC
GGTCGGGTCCCGATGGCGGTGGTGCCGCTGTTCGTCGCGGCGATGCTGTTGGTGCCGGCC
GCGGGCTCGGTGACGACGTTTCTGCTGGCGTGGGAGCTGATGGCGATCGCGTCGCTGATC
CTGGTGCTCTCCGAGCACGCCCGCCCGCAGGTCCGCTCGGCGGGCCTGTGGTACGCCGTG
ATGACTCAGCTGGGATTCATCGCAATCCTGGTCGGGCTGGTGGTGTTGGCGGCGGCCGGG
GGTTCCGACCGGTTCGCCGGCCTCGGGGCAGTCTGCGACGGGGTCCGCGCCGCCGTATTT
ATGCTCACGCTGGTCGGGTTTGGTTCGAAGGCGGGCCTGGTGCCACTGCACGCCTGGCTG
CCGCGGGCCCACCCGGAGGCGCCGAGCCCGGTGTCGGCGTTGATGAGCGCGGCGATGGTC
AACCTGGGCATCTACGGCATCGTCCGTTTCGATCTGCAGCTGCTGGGGCCGGGCCCACGC
TGGTGGGGGCTTGCGCTGCTGGCCGTGGGCGGCACGTCCGCGCTGTATGGGGTGCTGCAG
GCTTCGGTGGCCGCCGATCTCAAACGGCTGCTGGCCTATTCGACGACCGAGAACATGGGC
CTGATCACGCTGGCGCTCGGTGCGGCAACACTTTTCGCGGATACCGGAGCCTACGGGCCG
GCGTCGATCGCCGCCGCCGCAGCGATGCTGCACATGATTGCGCACGCGGCGTTTAAGAGC
CTCGCCTTCATGGCGGCCGGATCTGTGCTGGCCGCGACCGGGCTGCGCGACCTGGACCTG
CTCGGCGGGCTGGCCCGCCGAATGCCGGCGACCACCGTCTTTTTCGGGGTGGCCGCACTG
GGCGCATGTGGTCTGCCGTTGGGCGCCGGGTTTGTCAGTGAGTGGCTGCTGGTCCAGTCG
TTGATCCACGCTGCCCCCGGACACGACCCCATCGTGGCGCTGACGACACCGCTGGCGGTC
GGCGTGGTCGCACTGGCCACCGGTCTGAGCGTGGCGGCGATGACCAAGGCCTTCGGGATC
GGGTTTCTCGCCCGTCCCCGCTCCACCCAAGCCGAAGCGGCGCGTGAGGCGCCGGCCAGC
ATGCGCGCCGGCATGGCGATCGCGGCGGGCGCCTGCCTGGTGCTGGCGGTGGCACCGCTG
CTGGTCGCACCCATGGTGCGGCGGGCCGCCGCGACGCTGCCGGCCGCTCAGGCGGTCAAG
TTCACCGGTCTGGGCGCCGTGGTGCGGCTGCCCGCGATGTCCGGGTCGATCGCGCCCGGC
GTGATCGCCGCCGCTGTGCTCGCCGCGGCGTTGGCGGTAGCCGTCCTCGCGCGGTGGCGT
TTCCGCCGGCGCCCGGCGCCGGCCAGGTTGCCGCTGTGGGCTTGCGGCGCGGCCGATCTC
ACCGTGCGCATGCAATACACGGCCACGTCGTTCGCCGAGCCGCTGCAGCGGGTCTTCGGC
GACGTGCTGCGCCCGGACACCGACATCGAGGTCACCCACACCGCCGAGTCGCGCTATATG
GCCGAGCGGATCACCTACCGGACCGCGGTCGCCGACGCGATCGAACAGCGCCTCTATACT
CCGGTGGTCGGGGCGGTGGCCGCCATGGCCGAGCTGCTGCGCCGTGCCCACACCGGCAGC
GTGCACCGCTACCTGGCCTACGGCGCGCTGGGCGTACTGATCGTGCTGGTGGTCGCGAGG
TGA
>fig6666666_158601_peg_101
GTGGTCAAGGGACGTTCGGGGAGCCTGTCGTGGCGTCGAGTGCGCACCGGTGACCTCGGT
CTGGCTGTTTGGGGTGGACGCGAGGAGTACCGGGCGGTCAAACCGGGCACACCAGGGATA
CAACCGAAGGGAGACATGATGACTGTGACCGTTGTCGATGCTGGACCCGGCCGGGTGAGC
CGTTCGGTGGAGGTGGCCGCGCCGGCGGCCGAGTTGTTCGCCATCGTTGCTGATCCCCGG
CGCCACCGCGAACTGGACGGATCGGGCACGGTTCGCGGCAACATCAAGGTACCGGCGAAA
TTAGTTGTCGGGTCGAAGTTTTCGACGAAGATGAAGTTGTTCGGCCTACCGTATCGCATC
ACCAGCAGGGTGACCGCGCTCAAACCGAACGAATTGGTCGAGTGGAGCCACCCGTTAGGC
CATCGGTGGAGATGGGAATTCGAATCGCTGTCACCGACACTGACCCGCGTCACCGAGACA
TTCGACTACCACGCCGCCGGTGCGATCAAGAACGGCCTGAAGTTCTACGAGATGACGGGT
TTCGCGAAGTCCAATGCGGCGGGAATCGAGGCCACGTTGGCCAAGCTGAGCGATCAGTAC
GCCCGCGGTAGGGCATGA
>fig6666666_158601_peg_102
TTGATCCACGGTGACATCCTGCTCGACGGCGGAGTCGTCGCTCGCGCTAGCCCGAAGCTA
CGTCGGGCCAAAAATCCTATTCAGGCAGGTGATCTGGTACATCTTTTCTTGGTGCAACCG
AACCCGTGA
>fig6666666_158601_peg_103
GTGGATCAACCGTGGAACGCCAACATCCACTACGACGCTCTGCTGGATGCCATGGTGCCG
CTCGGTACCCAGTGCGTGCTCGACGTCGGGTGCGGCGACGGGTTGCTGGCTGCCCGGCTG
GCTCGGCGCATACCCTACGTCACGGCAGTGGACATCGATGCGCCCGTCCTGCGACGTGCG
CAGACACGGTTCGCCAACGCGCCGATCCGCTGGCTGCATGCCGACATCATGACGGCTGAG
CTGCCCAACGCGGGCTTCGACGCCGTGGTCTCCAATGCCGCCCTGCACCACATCGAGGAC
ACTCGGACGGCGCTGAGCCGGCTCGGCGGGCTGGTAACTCCCGGTGGGACGCTGGCCGTG
GTCACCTTCGTGACGCCCTCGCTGCGAAACGGCTTATGGCACTTGACAAGCTGGGTTGCC
TGCGGCATGGCCAATCGCGTCAAGGGCAAGTGGGAACATTCCGCTCCGATCAAGTGGCCG
CCCCCGCAGACGTTGCATGAGCTACGCAGCCACGTTCGCGCCCTGCTGCCCGGGGCGTGT
ATCCGTCGGCTGCTGTACGGCCGGGTGCTCGTTACGTGGCGCGCACCCGTCTAA
>fig6666666_158601_peg_105
ATGGCGGTGACGGTCGGCGTCATTTGTGCGATCCCGCAAGAGCTGGCGTATCTGCGCGGT
GTCCTGGTCGATGCGAAACGCCAGCAGGTCGCGCAGATCCTCTTCGATAGCGGCCAACTC
GACGCGCACCGGGTCGTGTTGGCCGCCGCCGGCATGGGCAAAGTTAACACGGGCCTGACC
GCAACGCTGCTTGCCGATCGATTCGGCTGCCGCACCATCGTTTTCACGGGAGTGGCCGGC
GGGCTGGATCCCGAGCTATGCATCGGTGACATCGTCATCGCCGATCGGGTCGTCCAACAC
GACTTCGGTCTGCTCACCGATGAGCGGCTGCGCCCCTATCAGCCCGGACACATCCCCTTC
ATCGAACCGACCGAGCGGCTCGGATACCCGGTTGATCCCGCGGTCATCGATCGGGTCAAA
CACCGCCTCGACGGGTTCACGCTGGCGCCGCTGTCCACCGCCGCGGGAGGTGGTGGCCGG
CAGCCACGCATCTACTACGGCACCATCCTGACCGGTGACCAATACCTTCACTGCGAGCGC
ACCCGCAACCGGCTGCACCACGAACTCGGCGGTATGGCCGTCGAAATGGAAGGCGGTGCG
GTGGCGCAAATCTGCGCGTCCTTCGATATCCCATGGCTGGTCATTCGCGCGCTCTCCGAT
CTCGCCGGAGCCGATTCGGGGGTGGACTTCAATCGGTTTGTCGGCGAGGTGGCGGCCAGT
TCGGCCCGCGTTCTGCTGCGCTTGCTGCCGGTGTTGACGGCCTGTTGA
>fig6666666_158601_peg_108
GTGGACACATCCACCGCGGCGGGCAGGTGGGCGAAAAAGGGCGCGAATCACTTTGACGTG
CGCCTCGCCGATCAGGCCCTGGCGTTGGGCGGTGGCGGTGGCGGTCAACTGCGGGGCCAA
CGGTTCGCCAGTGAGCGCCCGACGTTGCCCTAA
>fig6666666_158601_peg_109
ATGTTAGCGAATAGCCGGGAGGAGCTTGTCGAGGTCTTCGACGCGCTGGATGCCGACCTG
GACCGCTTGGACGAGGTGTCCTTTGAGGTGCTGAGCACCCCGGAACGGCTGCGGTCTCTG
GAACGTCTGGAATGCTTGGCGCGCCGGCTACCGGCGGCCCAGCACACGTTGATCAACCAA
CTCGACACCCAAGCCAGCGAGGAAGAACTGGGCGGCACGCTGTGCTGCGCGCTGGCCAAC
CGGCTGCGCATCACCAAGCCCGAAGCCGGCCGACGCAGCGCCGAAGCCAAGCCTTAG
>fig6666666_158601_peg_110
ATGGCTATACCACCGGAGGTGCACTCGGGCCTGTTGAGCGCCGGGTGCGGTCCGGGATCA
TTGCTTGTTGCCGCGCAGCAGTGGCAAGAACTTAGTGATCAGTACGCACTCGCATGCGCC
GAGTTGGGCCAATTGTTGGGCGAGGTTCAGGCCAGCAGCTGGCAGGGAACCGCCGCCACC
CAGTACGTGGCTGCCCATGGCCCCTATCTGGCCTGGCTTGAGCAAACCGCGATCAACAGC
GCCGTCACCGCCGCACAGCACGTAGCGGCTGCCGCTGCCTACTGCAGCGCCCTGGCCGCG
ATGCCCACCCCAGCAGAGCTGGCCGCCAACCACGCCATTCATGGCGTTCTGATCGCCACC
AACTTCTTCGGGATCAACACCGTTCCGATCGCGCTCAACGAAGCCGATTATGTCCGCATG
TGGCTGCAAGCCGCCGACACCATGGCCGCCTACCAGGCCGTCGCCGATGCGGCCACGGTG
GCCGTACCGTCCACCCAACCGGCGCCACCGATCCGCGCGCCCGGCGGCGATGCCGCAGAT
ACCCGGCTAGACGTATTGAGTTCAATTGGTCAGCTCATCCGGGATATCTTGGATTTCATT
GCCAACCCGTACAAGTATTTTCTGGAGTTTTTCGAGCAATTCGGCTTCAGCCCGGCCGTA
ACGGTCGTCCTTGCCCTTGTTGCCCTGCAGCTGTACGACTTTCTTTGGTATCCCTATTAC
GCCTCGTACGGCCTGCTCCTGCTTCCGTTCTTCACTCCCACCTTGAGCGCGTTGACCGCC
CTAAGCGCGCTGATCCATTTGCTGAACCTGCCCCCGGCTGGACTGCTTCCTATCGCCGCA
GCGCTCGGTCCCGGCGACCAATGGGGCGCAAACTTGGCTGTGGCTGTCACGCCGGCCACG
GCGGCCGTGCCCGGCGGAAGCCCGCCCACCAGCAACCCCGCGCCCGCCGCTCCCAGCTCG
AACTCGGTTGGCAGCGCTTCGGCTGCACCCGGCATCAGCTATGCCGTGCCCGGCCTGGCG
CCACCCGGGGTTAGCTCTGGCCCTAAAGCCGGCACCAAATCACCTGACACCGCCGCCGAC
ACCCTTGCAACCGCGGGCGCAGCACGACCGGGCCTCGCCCGAGCCCACCGAAGAAAGCGC
AGCGAAAGCGGCGTCGGGATACGCGGTTACCGCGACGAATTTTTGGACGCGACCGCCACG
GTGGACGCCGCTACGGATGTGCCCGCTCCCGCCAACGCGGCTGGCAGTCAAGGTGCCGGC
ACTCTCGGCTTTGCCGGTACCGCACCGACAACCAGCGGCGCCGCGGCCGGAATGGTTCAA
CTGTCGTCGCACAGCACAAGCACTACAGTCCCGTTGCTGCCCACTACCTGGACAACCGAC
GCCGAACAATGA
>fig6666666_158601_peg_112
ATGAGCCACACCGACTTGACGCCCTGCACACGGGTGCTGGCATCCAGCGGCACGGTTCCG
ATCGCAGAGGAACTGCTGGCCAGAGTGCTCGAGCCCTACTCCTGCAAAGGATGTCGCTAC
CTCATCGACGCACAGTACAGCGCCACCGAGGATTCGGTTCTTGCCTATGGCAACTTCACG
ATCGGTGAGTCCGCCTATATTCGAAGCACGGGGCACTTCAACGCGGTCGAACTGATTCTG
TGTTTCAATCAGCTCGCCTACAGCGCCTTCGCTCCGGCCGTCCTCAACGAGGAAATCCGG
GTGCTTCGCGGCTGGTCGATCGACGACTACTGCCAACACCAGCTCTCTAGCATGCTGATC
AGGAAGGCATCATCGCGGTTCAGAAAACCGCTGAACCCGCAAAAGTTCTCTGCCCGCCTC
CTGTGTCGAGATCTGCAGGTCATCGAACGAACCTGGCGCTATCTCAAGGTCCCGTGCGTC
ATCGAGTTCTGGGACGAGAACGGCGGGGCGGCGTCCGGTGAGATCGAACTAGCGGCCCTC
AACATTCCGTAA
>fig6666666_158601_peg_114
GTGCGGGACCGAATCCTCGCCGCCGTCTGCGACGTGTTGTATATCGACGAGGCGGATCTC
ATTGATGGCGACGAAACGGATCTCCGCGACCTCGGGCTGGACTCTGTTCGGTTTGTTCTG
CTGATGAAGCAGCTAGGCGTGAACCGACAATCCGAACTGCCGTCCCGATTGGCCGCGAAC
CCGTCGATTGCGGGTTGGCTTCGCGAGCTGGAGGCTGTGTGCACCGAGTTCGGTTAA
>fig6666666_158601_peg_118
GTGGACGCGATCCTCGCTGGTCGCGACCGCAACCTTGACGGCGTTATCTTGATCGCCGCC
CAACACCTGCTGCAAACAACGCACGCCATGCTGCGTTCGCTATTTCGGGTCGGCCTCGAT
CCGCGCAACGTCGCGGTGATCGGCAAGTGCTATTCCACTCACCCGGGAGTTGTCGACGCG
ATGCGGGCCGACGGCATCTATGTCGACGATTGCAGCGACGCCTACGCACCCCACGAATCA
TTCGACACCCAGTACACCCGCCACGTAGAACGGTTTTTCGCCGAATCCTGGGCGCGGCTT
ACGGCCGGGCGTACGGCTCGTGTCGTGCTCCTCGACGACGGCGGATCGCTGCTAGCCGTC
GCCGGCGCCATGCTCGATGCGAGCGCCGACGTGATCGGAATCGAGCAGACGTCCGCCGGC
TACGCCAAAATCGTCGGTTGTGCGCTGGGGTTTCCCGTCATCAACATCGCCCGCTCGTCG
GCAAAGCTTCTATACGAGTCGCCGATCATCGCCGCACGCGTGACACAGACGGCATTCGAG
CGCACCGCGGGCATCGACTCAAGCGCAGCGATCCTGATCACCGGCGCGGGCGCAATCGGC
ACTGCCCTGGCCGATGTGCTGCGTCCGCTGCATGACCGGGTGGACGTGTACGACACGCGC
TCCGGCTGTATGACGCCCATCGATCTTCCGAATGCGATCGGCGGCTATGACGTGATCATC
GGTGCCACCGGCGCCACCAGTGTGCCCGCCAGCATGCACGAATTGCTGCGCCCCGGCGTA
TTGCTGATGTCGGCGTCTTCGTCCGATCGCGAGTTCGATGCCGTCGCGTTGCGTCGGCGC
ACGACGCCCAATCCTGACTGCCATGCCGACCTCAGGGTAGCCGACGGCAGTGTCGACGCT
ACCTTGTTGAATTCGGGCTTCCCGGTCAACTTTGACGGTTCGCCCATGTGCGGCGATGCG
TCGATGGCGCTCACGATGGCGTTGTTGGCGGCCGCGGTGTTGTATGCGTCGGTCGCGGTC
GCCGACGAAATGTCATCCGATCATCCGCATCTCGGGCTGATCGACCAGGGCGACATCGTG
GCATCGTTTCTGAACATCGACGTCCCGCTCCAAGCTCTCAGCCGGCTACCGTTGCTTTCG
ATCGATGGGTATCGCCGCCTTCAGGTGCGCTCCGGCTATACCTTGTTCCGCCAAGGTGAG
CGGGCCGACCACTTCTTTGTCATCGAATCCGGCGAGCTTGAGGCGCTCGTCGACGGGAAG
GTCATCCTTAGACTCGGTGCCGGAGACCACTTCGGCGAGGCGTGTTTGCTCGGTGGCATG
CGGCGCATAGCGACGGTGCGGGCATGTGAGCCATCGGTCCTGTGGGAGCTCGACGGCAAG
GCTTTCGGCGACGCGCTGCATGGGGACGCTGCAATGCGTGAGATCGCCTACGGTGTCGCT
CGCACCCGGCTCATGCACGCCGGCGCGTCCGAGTCCTTGATGGTGTAA
>fig6666666_158601_peg_119
ATGTCCGCCCGCTGCCAAATCACCGGCCGCACTGTGGGTTTCGGTAAGGCTGTGTCGCAC
TCACACCGCCGCACTCGGCGACGTTGGCCGCCCAATATCCAGCTCAAGGCCTACTACTTA
CCGTCGGAGGACCGCCGCATCAAGGTGCGGGTCAGCGCCCAAGGAATCAAGGTCATCGAC
CGCGACGGGCATCGAGGCCGTCGTCGCGCGGCTCGGGCAGGATCCGCCCCGGCGCACTTC
GCGCGCCAAGCGGGCTCATCGCTCCGAACGGCGGCGATCCTGTGA
>fig6666666_158601_peg_120
ATGCGTACTCCGGTGATATTGGTGGCAGGTCAGGATCACACCGACGAGGTGACGGGCGCC
TTGTTGCGCCGGACCGGAACGGTGGTCGTGGAGCACCGGTTTGACGGCCATGTGGTGCGA
CGGATGACTGCCACGCTGAGCCGTGGCGAATTGATCACCACGGAGGACGCTTTGGAGTTC
GCCCACGGCTGTGTGTCGTGCACAATCCGCGACGACCTGCTGGTGCTGTTACGCAGACTG
CACCGCCGAGACAATGTCGGCCGGATCGTCGTGCACCTGGCGCCGTGGCTGGAGCCCCAG
CCCATCTGCTGGGCGATCGACCACGTGCGGGTTTGCGTCGGACACGGATACCCAGACGGA
CCAGCCGCCCTCGACGTGCGGGTCGCGGCCGTGGTGACCTGTGTGGACTGCGTAAGGTGG
CTGCCGCAGTCACTCGGCGAGGACGAACTGCCCGACGGGCGCACGGTGGCCCAAGTGACG
GTCGGTCAGGCCGAGTTCGCCGACCTTCTGGTGCTGACCCACCCGGAACCGGTCGCCGTG
GCGGTTCTGCGCCGACTGGCCCCTCGAGCGCGAATCACCGGCGGCGTCGACCGCGTCGAG
CTGGCGCTGGCGCATCTGGACGACAACTCACGGAGGGGTCGTACCGATACCCCGCACACG
CCATTGCTGGCGGGCCTGCCTCCGTTGGCAGCCGACGGTGAGGTTGCGATCGTGGAATTC
AGTGCCCGCCGCCCGTTTCACCCGCAACGTCTGCATGCCGCGGTTGACCTGCTGCTCGAT
GGCGTGGTTCGCACTCGAGGTCGGCTGTGGCTGGCCAACCGGCCGGATCAGGTCATGTGG
CTCGAATCAGCCGGTGGCGGTCTGCGGGTCGCATCGGCCGGAAAGTGGTTGGCGGCGATG
GCGGCCTCGGAGGTGGCCTATGTCGACCTGGAGCGGCGGTTGTTCGCCGACCTGATGTGG
GTCTACCCGTTCGGAGACCGGCACACCGCGATGACGGTACTGGTATGCGGCGCCGATCCG
ACCGACATCGTCAATGCCCTGAACGCGGCGCTGCTCAGCGACGACGAAATGGCATCTCCG
CAACGCTGGCAGTCCTACGTCGACCCTTTCGGCGACTGGCATGACGACCCGTGCCACGAA
ATGCCCGATGCGGCTGGGGAATTCTCGGCACACCGCAACTCAGGAGAATCTCGATGA
>fig6666666_158601_peg_124
GTGGTTACATACACGCTGATCTCGCTGAATGCGCTGGTGTTCGTCATGCAAGTGACCGTG
ATGGGTCTGGAACGGCAGCTCGCTTTGTGGCCACCCGCGGTCGCCAGCGGTCAGACCTAC
CGGTTGGTGACCTCGGCGTTCCTGCACTACGGGGCGATGCACCTGCTGTTGAACATGTGG
GCGCTGTATGTGGTGGGTCCGCCGTTGGAGATGTGGCTGGGCCGGTTGCGGTTCGGCGCG
CTGTATGCGGTGAGCGCGCTGGGTGGCTCGGTGTTGGTCTATCTGATCGCACCGCTTAAT
ACGGCGACGGCGGGGGCATCGGGGGCGGTGTTCGGTCTTTTCGGTGCCACGTTCATGGTG
GCCAGGCGGCTCCACCTTGATGTTCGTTGGGTCGTCGCGCTCATCGTGATCAACTTGGCT
TTCACGTTCCTCGCGCCGGCGATCAGCTGGCAGGGGCACGTCGGCGGGCTGGTAACGGGT
GCGCTGGTGGCAGCGACCTACGTCTACGCGCCCAGGGAACGTCGGAACTTGATCCAGGCC
ACAGTGACGATCACCGTTTTGGTTGCGTTCGTCGTGCTGATCGGCTGGCGCACAGTCGAT
TTGCTCGCACTGTTCGGTGGGCGCCTCAACCTGAGCTGA
>fig6666666_158601_peg_126
ATGAAAGTGTGGATCACTGGGGCTGGCGGAATGATGGGGTCACATCTCGCCGAAATGTTG
CTGGCCGCCGGACACGATGTGTACGCTACCTACTGCAGGCCGACCATCGATCCGTCGGAC
CTGCAATTCAACGGAGCAGAAGTCGATATCACCGACTGGTGCTCGGTCTACGATTCGATA
GCGACATTCCGCCCCGACGCGGTATTTCATCTCGCGGCCCAAAGCTATCCGGCGGTTTCG
TGGGCCCGGCCGGTTGAGACGCTGACCACCAACATGGTTGGCACCGCCATCGTTTTCGAA
GCACTACGTCGCGTGCGACCGCACGCAAAGATTATTGTTGCGGGCTCGTCGGCCGAATAT
GGATTTGTTGACCCATCCGAGGTTCCGATTAATGAGCGGCGAGAACTTCGCCCGCTCCAT
CCGTATGGTGTTTCTAAGGCGGCCACCGACATGCTGGCGTATCAATATCACAAGTCTTAC
GGCATGCACACCGTCGTCGCTCGTATCTTCAATTGCACCGGGCCACGCAAAGTCGGAGAT
GCACTTTCCGATTTCGTCCGCCGTTGTACATGGTTGGAGCACCATCCGGAACAAAGTGCC
ATCCGGGTGGGAAATCTTAAGACGAAACGGACTATCGTGGACGTCCGCGATCTCAATCGG
GCGTTGATGCTGATGCTGGATAAAGGCGAGGCCGGGGCTGACTACAATGTGGGAGGTTCG
ATCGCCTACGAGATGGGCGACGTTCTCAAACAAGTAATCGCGGCTTGTAAACGTGACGAT
ATCGTGCCGGAAGTCGACCCCGCCCTTCTTCGGCCCACCGACGAAAAGATCATCTACGGA
GATTGCAGCAAGCTGGCGGCCATAACAGGCTGGCAACAAGAAATCTGTTTGACTCAGACG
ATTGCCGACATGTTCGATTATTGGCGTAGCAAATCCGAGTCCGCCCTGATGGTGTGA
>fig6666666_158601_peg_127
GTGTGCACCGCGAGAACTGCTGAGGAGATCTTTGTAGAGACAATCGCTGTCAAGACACGC
ATCCTCAATGACCGGGTCTTGCTGGAAGCCGCTCGCGCAATTGGGGACCGCTTGATTGCC
GGCTATCGTGCGGGAGCACGCGTCTTCATGTGTGGCAACGGTGGTAGCGCTGCGGATGCG
CAACATTTTGCCGCGGAGCTAACGGGTCACCTGATCTTTGATCGGCCACCGCTTGGCGCC
GAGGCACTCCACGCCAATTCGTCGCACCTAACAGCGGTGGCCAACGACTATGACTACGAC
ACCGTTTTTGCCAGGGCCCTCGAAGGATCTGCGCGTCCCGGCGACACGCTTTTTGCGATA
AGTACCTCCGGCAATTCTATGAGTGTACTGCGGGCCGCGAAAACCGCAAGGGAGTTGGGT
GTGACGGTTGTTGCAATGACGGGCGAATCCGGCGGCCAGCTGGCAGAATTCGCAGATTTC
TTGATCAACGTCCCGTCACGCGACACCGGGCGAATCCAGGAATCTCACATCGTTTTTATT
CATGCGATCTCCGAACATGTCGAACACGCGCTTTTCGCGCCTCGCCAATAG
>fig6666666_158601_peg_128
GTGTGCCAATTCAAGATCGCTGAGGCTGTCCCCAACCACGATGCTCAGCAATGGCTCACT
GTCGGGGTGTCGTCCGAGCCAGTCGAGGACCAGACCCGGTCTCGGCTTACGGCAGCCACA
CCGCTGCGAACGGTGGTGCGGGCAAACCTGAAATCCATCTATCAGCACGCCATCGGATGC
AAGCTGCATTTGGAGGTGCCGATGTATCACCATCACGTCGACGGCGCTCATCAATCCGGC
ACCCACGCCCTGCTGGTTTGTCACGACAACGATGTACGGAGCCCATGCCCGTAG
>fig6666666_158601_peg_129
GTGGAACCGTACTCGAGCCAGTTTGGCGGACGAATTCTTAGCGTAACCATCGACAAATAC
GCCTACGCGTTCGCGGAGCGCGGAACAGGAGATGAGATCGCCTTTCGCTCGCCGGACCGC
GACCGAGCCGGCCAGGCCTCGATCGACGATCTGGCGTCTCTCGAAGAAGACTTTCCGTTG
CACGTCGCCGTCTACCGGCGGGTGATTGCGGAGTTCAACGGTGGTACACCGTTTCCGCTC
CAGCTGGCGACGCAGGTGGACGCTCCTCCCGGGTCGGGGCTGGGCTCGTCGTCTGCTTTG
GTGGTGGCGATGCTTCTCACGACATGTGCGCTCATCGGCTCGTCGCCGGGCCCATACGAG
CTGGCGCGACTGGCCTGGGAAATCGAACGGGTTGATCTCGGCATGGCCGGTGGTTGGCAA
GACCACTACGCCGCGGCTTTCGGCGGCTTCAACTTCATGGAGTCCCGCCCCAACGGAGAA
GTCGTGGTGAATCCGCTTCGGATACGGCGGGAGGTGATCGCCGAACTGGAAGCTTCCCTT
CTTCTGTACTTCGGCGGCGTCTCCAGGCTGTCGTCGGAAGTCATCGCCGATCAACAACGC
AATGTCGTCGAGCGAGACGCGGACGCGCTTGCGGCCACTCACTCGATCTGCGCCGAGGCA
CTCGAAATGAAGGATCTTCTCGTGGTGGGTGACATACCCGGCTTCGCCGATTCACTGCTT
CGCGGCTGGCAAGCGAAAAAGCGGACGTCAACCCGAATCTCGAACCCCGCAATCGAGCAC
GCTTACCAGGTCGCGCAGTCCAGCGGCATGGTCGCCGGGAAAGTCTCGGGTGCCGGTGGG
GGTGGCTTCCTCATGATGATCGTGGACCCGCGTCGCCGTATCGAAGTCGCACGCAGCCTC
GAACGAGAGTGCGGAGGATCGGTGGCTCCTTGCCTGTTTACCAAAGGCGGAGCGGTGACC
TGGCATATCCCAGAGTCCACGGCACCCGTAAGGCGTGGAGTTGCTGATGCCGTGGCTTCA
GCGCTCGGAAACGCTGGAATCTTGCTGTGTGCTGGCTGTGTCCTTGCGACGAGCCACTCG
ACTTGGCGCGTACCGGTTTGA
>fig6666666_158601_peg_130
ATGACCACGATGATCATGACTTTTGTTGTTCCACAACGTGTTACCCGTGCGACGAAAGGG
CGGGCACGGTCGCTGCTGCGGGTGAGTCGGCGTCTGACGGACACGTTTCGCGCACCGCTC
GCCTGGACCCCGCAGGAGCGGGCCGACCGGTATGTGGCACGTATGCCGATCGCGGTGATT
GCGGACTGA
>fig6666666_158601_peg_134
GTGTGGTCATGGTGTTCACTGTTGTCCGGGGCGCCGGCCGTGTCCAAGACCGAGTCACTA
TGCAGCGATTTACGCGGTCTATCAACCGTTAGCGGATCGGTATTGGACGCCGGGCAGGCG
AGCCCGGCACTGTGCTGA
>fig6666666_158601_peg_137
GTGGGGGAATTCGACCCAAAGCTCAGGTTTGCCCAGTCCCCCGTCGCACGACTGGCCACC
AGCACGCCCGACGGCACACCCCACCTGGTGCCGGTCGTATTCGCGCTCGGCGCTAGGCGC
CCGGCCGAGGCGACCGGTGCAGACGTTATCTACACCGCCGTCGACGCGAAGCGGAAAACG
ACGCAGCGGCTGCGCCGGCTCGCCAATCTCGAGCACAATCCACGGGCCAGCGTGCTCGTC
GACAGCTATGCCGATGATTGGACCCAGTTGTGGTGGGTCCGGGCCGACGGGGTCGCCGCG
ATTCATCGCGATGGCGAGGTGATGCGCGCCGCATACCGCCTGCTGCGCGCCAAATATGCT
CAATACCAATCGGTTCCGTTGAACGGCCCGGTAATCGCAATAGCAGTCCAGCGCTGGGCC
AGCTGGCACGCCTGA
>fig6666666_158601_peg_138
GTGTCCAAGCACCGCATCGTCGCCGCTATGCGCCACTGCGGTGTTCCGGTCATTCAGGAA
GATGGCTCGCTGTACTACCAGGGCCGCGATACGTCGGGCCGTCTTACCGAGGTCGTCGCC
GTCGAAGCCGACGACGGTGACCTGATCATCACTCACGCAATGCCGAAGGAGTGGAAGCGA
TGA
>fig6666666_158601_peg_139
ATGACGAAGAAGCCACGTAACCCCGCCGACTACGTGATCGGCGACGATGTCGAGGTGTCT
GACGTCGATCTCAAGCAAGAGGAGGTCTATGTCGATGGCGAGCGGCTAACGGACGAGCGC
GTCGAGCAGATGGCTTCAGAGTCGCTGCGGCTGGCGCGCGAACGAGAAGCCAACCTGATT
CCTGGCGGCAAGTCTCTGTCCGGCGGCTCTGCGCACTCGCCGGCTGTGCAGGTGGTCGTT
TCGAAGGCTACCCACGCCAAGCTCAAGGAGCTGGCGCGCAGCCGGAAGATGAGCGTATCT
AAGCTGCTGCGTCCCGTGCTCGACGAGTTCGTACAGCGAGAAACGGGTCGGATTCTCCCA
CGGCGTTAG
>fig6666666_158601_peg_140
TTGTTAGGTGAATCTGAACGTAGCGCGACCCGGCACCGCACACGGCCTTTTCGCCAAAAT
TGTCGCCCTTCAGTGCGGTATCCGCAGACCGAGACCGAGCCGGCCAATTGCCGTGCGCGT
CAATGGATTACCACCCGGGCCAGGTGCACGCGCACCCTGTCGGGCTAG
>fig6666666_158601_peg_148
GTGCGGTCGTTGCGCCGCTCGGGAGCCAGCCGTGACCCGGGTGTGTCAATCGCCCAAGGT
GTCCGGGCCGACGCTGAATCGTTAGCCAACCGCGATCTCGCGCTGCGGCCACGACATTCG
AACTGA
>fig6666666_158601_peg_159
ATGAGCAACCGGATTGTGTTAGAACCCAGCGCCGATCACCCGATCACCATCGAGCCGACC
AACCGACGGGTGCAGGTACGCGTCAATGGCGAGGTGGTCGCGGACACGGCCGCGGCGCTG
TGCTTGCAGGAAGCCAGTTACCCTGCAGTGCAATATATTCCGTTGGCCGACGTGGTACAG
GATAGGCTGATCCGCACCGAGACCAGCACCTATTGCCCGTTCAAGGGTGAAGCCAGCTAT
TACAGCGTGACTACCGACGCCGGCGACATCGTCGACGACGTGATGTGGACGTACGAAAAC
CCTTATCCGGCGGTAGCGGCGATCGCGGGGCATGTCGCGTGCTATCCGGACAAAGCCGAA
ATCAGCATCTTCCCGGGGTAG
>fig6666666_158601_peg_163
GTGATGTCAATGTCGCTCACGGCCGGTCGCGGCCCGGGACGTCCCCCGGCGGCGAAAGCA
GATGAGACTCGGAAGCGTATTCTGCACGCCGCCCGTCAAGTGTTCAGCGAACGTGGTTAT
GACGGCGCGACTTTTCAGGAGATCGCCGTCCGCGCCGACCTGACCCGACCGGCGATCAAC
CACTACTTCGCCAACAAGCGGGTGCTCTACCAAGAGGTGGTGGAGCAAACCCACGAACTC
GTCATTGTGGCCGGCATCGAACGGGCACGCCGCGAGCCGACCTTGATGGGGCGGCTGGCG
GTCGTCGTTGACTTCGCGATGGAGGCCGATGCCCAGTATCCCGCCTCGACCGCGTTCCTG
GCCACCACCGTGCTCGAATCCCAGCGGCATCCAGAATTGAGTCGGACCGAAAACGATGCG
GTGCGAGCAACCCGAGAATTCCTGGTTTGGGCTGTCAATGATGCGATCGAACGCGGTGAA
CTAGCCGCCGACGTCGATGTCTCTTCGTTGGCCGAGACGCTGTTGGTCGTGTTGTGTGGC
GTGGGCTTCTATATCGGTTTTGTCGGGAGCTATCAGCGGATGGCGACCATCACCGATTCG
TTCCAGCAGCTGTTGGCCGGCACGCTCTGGCGGCCTCCGACCTGA
>fig6666666_158601_peg_169
TTGTTGGCGAACTTGTCACAGACCGGCGGCTCGTCGATGCTGACGTTGCCCGACGACCGG
GCGCCCACCGGGCTCCCTGACCCTGGCATCGAAGCGCTCGCGCACACCAAGATCGCCAGC
ACCATTTCCACTGTGGTTGCGGACGGCTACGCGGTTGTGCTTTCGACGGCCGATATCGCC
AACAGCTTGCTGGCCAACGCGATCGGATACCCGATTGCTGCCAGCGTGGCGTTGGTCACG
CCGGCAGCGGGTGCGAATTCCTCGTGTTGGCCCGCCGATCCGTCACAGCATCACCGTATC
GCCGAATCGCGAGCATGCGCTTAG
>fig6666666_158601_peg_170
GTGCCGGCCACCATTGGCCTTCCCGATGGATTGGTGCCAGCAGCAACCGGCATCATCGAA
AACCGGCTCTTCATGATCGAGGGCCGGCAGCGGCTCGAGCAGCGGCAGGCCGGGGTGATC
ACGTAG
>fig6666666_158601_peg_173
ATGTCGTATCTGATCGCTGAGCCGCGGATCGTAGCGGCGGCCGCCGCCGAGGTGGCAGGA
ATCGGTTCGGCCGTGAGTACGGCCGGCGCGGCCGCGGCAGGCCCGACGTGTGCACTGGCC
GCGGCGGCCGGCGATGAGGTGTCGGCCGCCATCGCGAAACCGTTCGGCGCATACGGCCAG
GAATACCAGGCCGTGCTCGCTCAAGTCGAGGCGTTTCACAGTTAG
>fig6666666_158601_peg_176
GTGACCGCAACGGCCAGTGGTATCGCAGCTACGGCACCGAACTGTGGCGAAGCCAGCATC
AACGACGTGCCGATCGCCGAATCCGAGCGTCGCTACCTCGGTGCGCGCTCGGCATCCGAG
TATGGCCAGGAAATACCGCTCTGGTAG
>fig6666666_158601_peg_198
GTGAAGGCGGCGGATTCGGCGGAATCTGACGCCGGAGAGCTCGGCGAGGACGCGTGCCCA
GAACAGGCCCTCGTCGAGCGGCGCCCGTCGCGGTTGCGGCGAGGCTGGCTTGTTGGCATT
GCGGCGACGCTGCTCGCGTTGGCCGGTGGCCTTGGCGCAGCGGGTTATTTTGCGTTGCGC
TCACACCAGGAAAGCCAATCAATCGCGCGCGAGGACCTTGCGGCCATTGAGGCCGCTAAG
GATTGCGTTGCGGCCACGCAGGCACCCGATGCTGGGGCGATGTCGGCTAGCATGCAGAAG
ATCATCGAGTGTGGCACCGGTGATTTCGGTGCCCAGGCGTCGTTGTACACCAGCATGCTC
GTCGAGGCGTATCAAGCGGCCAGCGTCCACGTGCAAGTGACCGATATGCGCGCGGCGGTC
GAGCGCAACAACAATGACGGGTCGGTCGATGTTCTGGTGGCGCTCCGGGTCAAGGTGTCC
AACACCGACTCGGATGCCCATGAAGTCGGCTACCGTCTTCGGGTCCGGATGGCACTGGAT
GAGGGCCGCTATAAGATCGCCAAACTCGACCAGGTGACGAAGTGA
>fig6666666_158601_peg_200
ATGAGCCCCCGTCGTAAGTTTGAACCCGGCGAGGGGGCGCTGCTGGCCCCGCAGTCAATC
GAACCGTCGCGGCGATGGGGTTTGCCGCTGGCTCTGACCGCATCCGCTGTGGTTATGGCC
GCGGCGATCTCAGCCTGTGCGCTCATGCGGATCTCCCATGAATCGCACCAGCGAGCAGCG
CACAAGGATATCGTGATGCTCAGTGATGTCCGATCTTTCATGACCATGTTCACGTCACCG
GATCCGTTTCACGCCAACGAATATGCGGAGCGGGTGCTGTCCCACGCCACGGGCGACTTC
GCCAAGCAGTACCACGAAAGAGCAAACGATATCCTGATTCGCATCTCCGGGGTGGAACCG
ACCACAGGAACGGTTCTAGACGCGGGCGTACAGAGGTGGAACGAGGATGGTAGTGCCAAC
GTGCTGGTGGTCACCCAGATCACCTCGAAATCCGCGGACGGCAAGCGGGTGGTCTCGAAC
GCCAATCGTTGGCTGGTAACGGCTAAGCAGGAAGGTAACGAGTGGAAGATCAGCAGTCTG
CTTCCGGTGATCTGA
>fig6666666_158601_peg_210
ATGACGAACTACGAGGCTGGGACCTTGCTGACCTGCAGCCACGAGGGCTGTGGCTGTCGG
GTTCGCATCGAAGTCCCATGCCACTGTGCTGGCGCCGGTGACGCCTACCGCTGCACCTGC
GGCGACGAATTGGCCCCGGTCAAGTAG
>fig6666666_158601_peg_212
TTGTTGGCTCTGCGTGCCAGCTTCGACCGCGCCGCCGAGTCGACGATCGCGCATTTCACA
TTCGGTCTGGCCCTGCTGGCGGGCCTGTATGTGGCTGCATCGCCGTGGATCGTCGGCTTC
AGCGCCACCAGAGGGCTGCCAACGTGTGACCTTATCGTGGGGATCGCGGTCGCGTACTTG
GCGTATGGGTTCGCGTCGGCCCTGGATCGCACACACGGCATGACCTGGACGCTACCCGTG
CTCGGTGTGTGGGTCATTTTCTCGCCGTGGGTGCTACCAGGGGTCGCGGTGACGGCTGGC
ATGATGTGGTCGCACATCATCGCAGGTGCGGTGGTAGCCGTCCTGGGCTTCTACTTCGGG
ATGCGCACGCGGGCCGCGGCTAACCAAGGATAG
>fig6666666_158601_peg_214
ATGACAGCAGCACACGGCTACACGCAGCAAAAGGACAACTACGCCAAGCGGTTGCGTCGC
GTCGAGGGGCAAGTGCGCGGCATCGCGCGAATGATCGAGGAAGACAAGTACTGCATTGAC
GTTCTGACCCAGATCAGCGCCGTCACCAGTGCGTTGCGGTCGGTGGCGCTGAACCTGCTG
GACGAGCACCTGAGCCACTGCGTCACCCGTGCCGTGGCCGAGGGCGGTCCTGGGGCTGAC
GGCAAGCTGGCAGAGGCCTCGGCAGCAATCGCGCGCCTGGTTCGTTCCTGA
>fig6666666_158601_peg_217
GTGATTCAGATTTCCCGGGACATGAGCTCACTCGGTCAGACTGCGACCACCCAGGCCTTG
CCGGATAATTCCGACGGAATCCAGCTGACCAAGTTCGCCGCCGATGACATATTGCCGCTG
GAATACGCACCACCGATCGGTCCCGAGCTGGTGTCACAGGACCAGCTGCCCGCCGCCTGG
GCCTACAAACGATTCCGTGATCTAGATGACAAGGAGTCCTACCGCAGGAAACTGCTGCAG
GAGCTGACCGACGCGCTGGCGGCCCAGGGTTCAGAAGCTGCCGAAATCGCCACCGCGGCA
CTACGAGACCTCATCGATCAGATGGCCGAGCAGGGCGCAGTCGTCCTTGCCGACATCGTC
GAGTCGGACGACTTTTTGGAATTGGTAAAACGCTACGACGAACTCATGGCCCGGGAGGGC
AGTCGCAGTTTCATTCACCGCTTCCTAGACCTGCGGCGAAGCCCCGGAATGCTGACCGAT
CCAGCGGTCAATGGCGCGCTGGTGCACCCCTTGATGATCGCGTTGATCTCCTATGCCGTC
GGTGGACCGATCAGAATGATCGATGCACGCGGCAAGGACGCCGAACCGCTGTCGGTCCTG
GCCCAGGACAACATGCTGCATATCGACAACACCCCGTTCAACGACGAATACAAGATCCTC
ATTACCTGGCGGCGCGGAACCGCGCAGGGGCCAGCGGGACAGAATTTCACCTTCCTACCC
GGCACCCATAAACTCGCCCGCACCTGCTTCGTCAACGAGGACGGGGTGCCGTGGTCGAGT
GAAAATGCATCGATCTTCACCACCCCCGACAGCATCCGCAAGGTGTTCGACGCGCAGCGC
CAGCTGGGCGGTCAGGACCACCCAACGGTGATCGAGGTGACCGATTCCGAGCGACCGCTG
AGCGGTGTATTCGCCGCTGGCTCGCTGGTGCATCACCGCTTCCGCACCGCCTCCGGAAGT
GCTCGCAGCTGCATCATTCTGGTTTTCCACCGCGTCGCCGACAATCCAGGGCGGATGGTC
AGCGATGTCGAGGACAGTTCGGATGTCTCCTTGAGCGAGCTGTTGACTAGGGGTGTACCC
GACGAGTCTTACCAGCAGCGATTTATTGCCACCCTGTGCGCCGCCGCTGACGAGATTGCC
GAACTGCTCCTCAAGTGGAAGAAAACCCCGCAACGTCCGGTATCGCTACCACTGCAGACA
AAGCAGATCGACGGCGCGCGGTTCGAGGAATGGATTTCGGCGGCCACCAAGGCCCCCGAA
GTGCGCGAGATCCGCAACCGCGAACTGACGATTCCCTACGGTGAGGTCCTGTCAGCGGAG
GAGTTCTTCGACCTGATCTGGCGCCTGATGCGGTTCGACAAGCATGGCCCGCTGGATCTG
ATCCTTTACCACGACAACCGCGAGGAACCGCGGAAGTGGGCGCGCAACCTGATTCGCGAG
ATGTCAGCAGATCGGCTATACGAGCGGTTGCTGGGCTGGCTTGCCGACATTCAGCAGCCC
CGCCCGGCCGACTGTCTACGTCCGCTGCAGATCCACGCGCTAATCTCCGAGGTGCTAAAG
ACGCTGCCGCTGGACGAAGACCAAGACCCGCCCGCCGATTGGCACTTCGACTTGCTCGGC
ATGAGCCATGCCGAGGCCGCGCGCTCGGTCAAACACCTGCTCGAGGATGTGGCCGAGGCA
CTGCTGCGCTGCGAGGACATGGCCGCTTACCTATCGACCAGCTTGTTCGCCTTCTGGGCG
GTCGACGCCGCCTACAGTCTCGACGGCAGGCGCAACCTGGTGGTGAAAGACTGCGCCCGC
CGGCTGCTTCGGCACTACACGATGCTGTCGCTGACCTGCTTTCAGTAA
>fig6666666_158601_peg_218
GTGTCCTTTCTGGTTATCGAAGTGACCGGAATATTCGGTGCCGGCGGCGCACACGCGAGA
ATGGATGCCGCGCACGAGTTTATGCGCTTGTTCGGGTTCTGCCCGAAAGGGAAGACTTGA
>fig6666666_158601_peg_220
TTGGGTTGGTATCGCAGACGCCAGTCGCGGACACATGTTCGTGGCCAGAAGCCGTTGATT
CGGCAGATCAACCACAACCGTCGGGATCCGGCGCCCGGTCAACTCGCCACCCATTCGGTG
GCTTGGTGA
>fig6666666_158601_peg_221
GTGGTCAAGCGCAGCGGAGCGAAATTCCGCGAGGAGTTCATCCTCCGTCCGGACCGGGTG
CAAATGGCACCGGTGAATGTCATTTCGGTCGCGGTGGTGGCGAGCGACCCGTTGACCCGC
GATGGAGCTTTGGCCCGACTCTCGTCTCACCGGGAGCTCGACGTGCGCGCTTGGCAGGCT
GGATGCGAAACCTCGGTCCTGCTCGTGCTGGCCACCACGATCACCGCGCCTCTTCTATGC
CAGATCGAGGACGTGCAGAAGGATGGCCCCAGTCACGCCCCGAAACTGGTCGTCGTCGCC
GACGAATTCTCCGCTGAACAAGTTTTCCGGATGATCAAGCTGGGGTTGACCGGGTTGTTG
TATCGCAGCCAGAGCACGTTCGACTGCATCGTCGAGACAATCCGGTTGTCCGCCGAAGGC
CGCCTGCGACTCCCCGAACGTGTCCAGCGTTACCTGGTCGGCCGCATCAAGTCCACCCCG
ACCGCCGAACCTGACACACCGTGCGCCGCCGCTCTTGCCGAGCGTGAGGTGGCGGTGCTG
CGTCTGCTAGCGGACGGCTTGAGCACGCACCAAGTGGCGGTGCAGCTCAACTATTGCGAG
CGCACGATCAAGAACATCGTTCATGACATAGTGACGCGGCTGAAGCTCCGCAACCGCACG
CATGCCGTCGCACATGCGCTGCGCGCGGGCCTCATTTGA
>fig6666666_158601_peg_222
ATGCAAGGTCCACGCGAACGGATGGTGGTCTCGGCCGCGCTGTTGATTCGGGAACGGGGA
GCCCACGCCACCGCCATCTCGGATGTGCTGCAGCACAGCGGCGCACCGCGGGGGTCGGCC
TATCACTACTTCCCGGGCGGTCGTACCCAACTGCTATGCGAGGCCGTCGATTACGCCGGA
GAGCATGTCGCCGCCATGATCAACGAGGCCGAGGGGGGCCTGGAGCTGCTGGACGCGCTG
ATTGACAAGTATCGCCAGCAGCTGCTCAGCACCGACTTTCGCGCCGGCTGCCCGATCGCC
GCGGTCTCGGTGGAGGCGGGCGACGAACAAGATCGCGAGCGGATGGCCCCGGTGATCGCG
CGTGCAGCGGCGGTGTTTGACCGCTGGTCGGACTTGACTGCCCAGCGGTTCATTGCCGAC
GGCATACCGCCGGATCGGGCGCACGAGCTGGCGGTGTTGGCGACGTCGACGCTCGAGGGC
GCAATCTTGCTGGCTCGGGTGCGGCGCGACCTGACGCCGCTGGATCTGGTTCACCGCCAG
CTGCGCAACCTGCTGCTGGCCGAGCTGCCCGAAAGGAGCCGATGA
>fig6666666_158601_peg_229
ATGAAGACAGGCACCGCGACGACGCGGCGCAGGCTGTTGGCAGTACTGATCGCCCTCGCG
TTGCCGGGGGCCGCCGTTGCGCTGCTGGCCGAACCATCAGCGACCGGCGCGTCGGACCCG
TGCGCGGCCAGCGAAGTGGCGAGGACGGTCGGTTCGGTCGCCAAGTCGATGGGCGACTAC
CTGGATTCACACCCAGAGACCAACCAGGTGATGACCGCGGTCTTGCAGCAGCAGGTAGGG
CCGGGGTCGGTCGCATCGCTGAAGGCCCATTTCGAGGCGAATCCCAAGGTCGCATCGGAT
CTGCACGCGCTTTCGCAACCGCTGACCGATCTTTCGACTCGGTGCTCGCTGCCGATCAGC
GGCCTGCAGGCGATCGGTTTGATGCAGGCGGTGCAGGGCGCCCGCCGGTAG
>fig6666666_158601_peg_236
ATGCGCGGACAAGGGCACCAGATTTTCGTCGACGAGCTGGCGCGATTCGCCACCAGCTCC
GCCGACCAGCGGGTAGTGGCGATCGCGCAGCGGGCCGCCGAACCGCTGCGCGTAGCGGTC
CGTGGGCGTCCCGGGGTGGGTTGCCGCACGGTGGCGCGCGCCCTGCAGGGTGCTGGGAGC
TCGTCGGGCATGACGGTGACACCGCAAGCACGCGCCGCCGACTCTGACGTCGACCTGGTC
GTCTACGTCACCGTCGAGGTAGTCAAGCCCGAGGACCGCGAAGCCATCGCCGCCACCCGG
CGCCCGGTGGTGGCGGTGTTGAACAAGGCCGATCTGGCCGGCCCGCTCTCGGGTGCAGGT
CCGATCGTGATGGCGCAGGCCCGGTGCGCGCAATTTTCTACACTCCTCGGGGTCCCCATG
GAGTCCATGATCGGGTTGCTCGCCGTCGCGGCGCTCGACGATCTTGATGACACCTTGCGG
GCCGTGCTGCGGGCGCTAGCCGCCCACCCCGACGGCTTTGACGCTCTCGACCGAGCCGTT
GCGGGGTTTCTGGCGGCAGCCCTGCCGGTCCCTACCGAGGTACGGTTGCGGTTGCTGGAC
ACCCTCGACCTGTTCGGCATCGCACTGGGCATGGCAGCGTTCCGGCCGGGCCGGCCCTCG
CGAACCCCGGCGCAGCTCCGCACCCTGTTACGCCGGGTCAGCGGTGTCGACGCCGTCATC
GACAAGGTCACCGCCGCCGGTTCTGAGGTGCGCTACCGGCGGTTGCTTGACGCGGTCGCG
GAGCTGGAGGCGCTGGCCGCGCAGGCCAAGGAGATCGGCGGTCCGATCGGTGAGTTCTTG
CGCGACGACGACACAGTTCTCGCCCGGATGGCGGCCGCCGTCGACGTAGCCCTGGCCGTC
GGGCTAGACGTTGGCCCGTTGGACGATCCGGCCGCCCACCTGCCGCGGGCGGTGCGGTGG
CATCGTTACAGCCTGGACAACGGTGACATGCACCGCACGTGCGGCGCGGATATCGCTCGG
GGATCCCTTCGGCTGTGGTCGCTGGCCGGCGGCATGCCCCTGCACCGATACCGGAAGTCA
TCGTGA
>fig6666666_158601_peg_244
GTGTCCGGCAACGAAGTCCACCCCGACCTGCGTCGCATCGCCGTCGTCACCCCACGACAG
CTGGTCGGTCCTCGCACCCTGCCAGTCATGCGGGCATTGATCGTCGTCGCGGGGCTTCGA
ATGTCCCGTACACCCCCCGATATCGAGGTGCTCACCCTGGAATCCGGGGTCGGTGTCCGG
CTATACCGACCCGCCGGCAGCAACGAACCAGCGCCCGCGCTGCTGTGGATCCACGCCGGC
GGATACGTAATGGGCACCGCGCAACAGGACGATCGGCTCTGCCTCCGGTTCAGCAGCAGA
CTGGGCATCACTGTCGCATCGGTGGACTACCGCCTGGCGCCGGAAAATCCGTATCCTGCC
GCCCTGGGCGACTGCTACTCGGCGTTGACCTGGCTGGCCAGCCTGCCGGCGGTGGACCCC
GCGCGGGTGGCAATCGGCGGCGCTAGTGCCGGCGGCGGCCTCGCGGCGGCGCTGGCTCTG
CTTGCCCGCGACCGTGGCGGCATCACACCGGCATTTCAGTTGCTGGTGTACCCCATGCTC
GACGACCGGCCGTCGATCGCCCCCGCCAACCCGCACTACCGGCTATGGAACGGGCGCGCC
AACCGGTTCGGCTGGCGGGCATATCTTGGCGATGCGGACGCACGGGTCGCGGTCCCGGGA
CGGCGTGACGACCTAGGAGGGCTGGCGCCGGCATGGATCGGCGTCGGCACCCACGACCTG
CTCCACGACGAGGATCTGGCCTATGCCGAACGTCTGACAGCAGCCGGGGTGCCATGCCAG
GTAGAAGTAGTCGAAGGCGCCTTCCACGGTTTCGATCGTGTGGCCCCGAATGTTGGGGTC
TCACAAAGGTTCTTCACTAGTCAGTGCAACAGTTTGCGTGCCGCGCTGGCCCTTAGTAAC
CGAACCTAG
>fig6666666_158601_peg_247
ATGAACCAGCGACGCGCCGCCGGGTCAACCGGTGTGGCCTACATCAGATGGTTGCTACGT
GCCCGTCCCGCTGACTATATGCTGGCCTTGAGTGTCGCCGGGGGTTCGCTACCGGTGGTG
GGTAAGCACCTCAAGCCGCTCGGCGGCGTTACTGCCATCGGCGTCTGGGGCGCCCGGCAC
GCATCCGATTTCTTGTCCGCGACGGCGAAGGATTTACTGACCCCCGGTATCAACGAGGTT
CGCCGTCGAGATCGTGCCAGCACGCAGGAGGTTTCCGTCGCGGCCTTACGCGGCATCGTT
TCGCCCGACGACCTTGCCGTCGAATGGCCGGCGCCGGAGCGCACGCCGCCGGTCTGCGGG
GCGCTGCGCCACCGCCGTTACGTCCACCGCCGTCGCGTCCTCTACGGCGACGACCCGGCC
CAGTTGCTCGACGTATGGCGCCGCAAAGATATGCCCACCAAACCCGCGCCGGTGTTGATC
TTCGTCCCAGGCGGTGCCTGGGTGCACGGCAGTCGCGCCATCCAGGGGTATGCGGTGCTG
TCTCGGCTGGCCGCACAGGGGTGGGTGTGCCTATCGATCGACTACCGGGTCGCACCGCAT
CACCGCTGGCCACGACACATCCTGGATGTCAAGACCGCCATCGCGTGGGCACGGGCCAAT
GTCGACAAATTCGGCGGTGACCGCAATTTCATTGCGGTGGCTGGTTGTTCGGCCGGCGGC
CACTTGTCCGCGCTGGCCGGGCTCACCGCCAACGACCCGCAATATCAGGCCGAGCTGCCA
GAGGGCTCCGACACGTCGGTCGACGCGGTGGTGGGGATTTACGGCCGCTACGACTGGGAG
GACCGCTCCACCCCGGAACGTGCCCGGTTCGTCGATTTTCTGGAGCGGGTAGTGGTTCAG
CGCACGATTGATCGTCACCCCGAAGTGTTCCGTGACGCGTCGCCGATCCAACGAGTCACC
AGAAATGCACCGCCATTCCTGGTGATTCATGGCAGCCGTGACTGTGTCATCCCGGTTGAG
CAGGCGCGGAGCTTTGTCGAGCGGTTACGAGCGGTCTCCCGCTCACAGGTTGGCTACCTG
GAGCTGCCCGGTGCGGGCCACGGCTTCGACCTGCTAGACGGCGCTCGCACCGGCCCGACG
GCACACGCGATCGCGCTGTTTCTCAACCAGGTTCATCGCAGCCGGGCACAGTTCGCGAAA
GAGGTCATCTAA
>fig6666666_158601_peg_251
GTGGCGGTCACCGATGTGTTCGCGCGACGGGCGACACTGCGGCGCTCGCTGCGACTGCTG
GCAGACTTCCGCTACGAGCAGCGCGACCCGGCACGGTTCTATCGCACACTGGCGGCCGAC
ACCGCAGCAATGATCGGCGATCTGTGGCTGGCCACACATAGCGAGCCGCCAGTTGGCCGT
ACGCTGCTCGACGTTGGCGGCGGGCCGGGGTATTTCGCGACGGCGTTCTCCGACGCCGGT
GTCGGCTACATCGGCGTCGAGCCGGACCCTGATGAAATGCATGCCGCCGGACCTGCGTTC
ACCGGCCGGCCCGGCATGTTCGTCCGGGCGTCAGGCATGGCACTGCCGTTCGCCGACGAC
TCGGTAGACATCTGCTTGTCCTCCAATGTCGCCGAACACGTGCCGCGCCCCTGGCAGCTT
GGCACCGAGATGCTGCGGGTGACCAAGCCAGGCGGGTTGGTCGTGCTGTCCTACACGGTT
TGGCTGGGGCCATTCGGCGGGCACGAGATGGGCCTCAGCCACTACCTCGGCGGCGCCCGC
GCCGCCGCCCGATATGTCCGCAAACACGGCCATCCGGCAAAGAACAACTATGGGTCGTCG
TTGTTTGCCGTGTCCGCCGCCGAGGGTCTGCGCTGGGCTGCCGGCACCGGAGCCGCGTTA
GCCGTATTTCCCCGCTACCACCCCAGATGGGCGTGGTGGCTGACATCCGTCCCGGTGCTG
CGTGAGTTCCTGGTGAGCAATCTGGTATTGGTGCTCACACCCTAA
>fig6666666_158601_peg_256
ATGGCGCTGAAATATCTTCTCGACACCAGCGTGATCAAAAGGCTCAGCCGGCCCGCCGTG
CGGCGGGCGGTGGAACCGTTGGCTGAGGCCGGTGCCGTCGCTCGCACGCAAATAACCGAC
CTTGAAGTCGGGTACTCCGCACGCAATGAGACCGAGTGGCAGCGGCTCATGGTGGCATTG
AGCGCGTTCGACCTCATCGAATCGACGGCATCGCATCATCGCCGCGCGCTTGGAATCCAG
CGCCTACTCGCTGCGCGTAGTCAGCGCGGTCGCAAAATCCCGGACCTGCTCATTGCCGCG
GCCGGCGAGGAACACGGGCTGGTCGTTCTACATTACGACGCGGACTTCGATCTCATCGCC
GCCGTGACCGGTCAGCCCTGTCAGTGGATCGTGCCAGCGGGCACGATCGACTAG
>fig6666666_158601_peg_257
ATGGCGAAACATCTCGTCGACATCGACGAGCAGGCTTTAAACATGGCTCGTACAGAATTG
GGCACGACGACGATCAAAGACACCGTCAACGCGGCCCTGCGGCAAGCCACGTCTCAGCGA
GTTCAACGCGTCGCCGCCGCTCTCGACACGCTGGCCGCCGCACCGCCAGAGGACCGCGCC
GAAGCATGGCGCTGA
>fig6666666_158601_peg_269
GTGCTCTCGATCGATACGAATATCCTGCTGTACGCGCAGAACCGGGATTGCCCCGAGCAT
GACGCCGCCGCCGCCTTCCTCGTCGAGTGCGCTGGTCGAGCCGACGTCGCAGTCTGCGAA
CTCGTGCTTATGGAGCTGTATCAATTGCTGCGGAATCCTACGGTGGTGACGCGACCGCTC
GAGGGCCCCGAGGCGGCGGAAGTCTGTCAGACGTTCCGTCGCAACCGGCGGTGGGCGCTC
CTCGAGAACGCTCCGGTCATGAACGAGGTGTGGGTGTTGGCGGCCACGCCTAGAATTGCT
CGCCGGCGCCTATTCGATGCCCGGCTGGCACTGACCTTGCGCCATCATGGTGTCGACGAA
TTCGCCACTCGAAACATCAACGGCTTCACCGACTTCGGCTTCTCACGCGTGTGGGACCCG
ATAACGTCGGATGGCTGA
>fig6666666_158601_peg_287
ATGAACCTGATCTTGACGGCCCACGGAACCCGCAGACCGTCCGGTGTCGCGATGATAGCG
GACATCGCCGCGCAAGTGAGCGCGCTCGTCGACCGCACTGTGCAGGTCGCCTTCGTTGAT
GTGCTCGGACCCTCACCCAGCGAAGTGCTTTCCGCCCTTTCCTGCCGTCCCGCAATCGTG
GTGCCCGCGTTCTTGTCCCGCGGATATCATGTTCGCACCGACCTGCCCGCTCATGTCGCA
GCCAGTGCGCACCCGCATGTCACGGTCACCCCCGCGTTGGGGCCATGCCGTGAGATCGCG
CAGATAGTCACCCAGCAGCTGGTGGAATCCGGTTGGCGTCCTGGCGATTCAGTGATCCTC
GCAGCGGCCGGCGCGTCGGATAGGCGGGCACGTGCCGACCTGCACACCACTCGGACGCTA
GTGTCCGAACTGACCGGATCATGGGTGGACATGGGATTTGCGGGCACCGGCGGTCCGGAT
GTGCGCACGGCTGTGCAGCGGGCCCGAGACCGGGCCGAAGCCAACCGAGGTGCGCGCCGC
GTCGCGGTCGCCTCCTTCCTGTTGGCAGAAGGCCTTTTTCAAGAGCGGCTGCGGGCATCC
GGTGCCGATGTGGTAACCCGACCGCTCGGCACCCATCCGGGCTTGGCACAGCTGGTCGCG
AACCGATTTCGCAGCGCGGTAGCACGTCAGCAACGGCTGCACCGCTGGCATGGCACGCCG
ACACCGGTGACGCTTGATCTTTGA
>fig6666666_158601_peg_288
ATGGCCCAGGCACACTCGGCGCCACTGACCGGCTACCGGATCGCGGTGACATCCGCTCGC
CGCGCCGAAGAGCTGTGCGCATTGCTTCGCCGCCAGGGCGCCGAGGTCTGTAGTGCCCCA
GCGATCAAGATGATCGCGCTTCCCGACGACGATGAACTGCAGAACAACACCGAGGCGTTG
ATCGCCGACCCGCCTGACATTCTGGTCGCCCACACCGGCATCGGATTTCGCGGCTGGTTG
GCCGCGGCCGAGGGGTGGGGGCTGGCCAACGAGCTCCTGGAATCGTTGTCGTCGGCCCGG
ATCATCTCCCGCGGACCAAAGGCAACTGGTGCGCTGCGTGCCGCCGGCCTGCGTGAAGAG
TGGTCCCCCGACTCTGAATCGTCGCATGAAGTGCTGGAATATCTGCTCGAATCGGGGGTG
TCCCGTACGCGTATTGCCGTCCAGCTGCACGGTGCCGCCGACAGCTGGGACCCGTTTCCG
GAATTTCTGGGCGGGTTACGTTTCGCCGGCGCGCAAGTGGTGCCGATCCGGGTTTACCGG
TGGAAGCCGGCGCCACTAGGCGGCGTGTTCGACCATTTAGTCACCGGGATCGCGCGACGA
CAATTCGACGCGGTCACCTTCACGTCGGCACCTGCCGCAGCCGCGGTGCTAGAACGCAGC
CGTGAATTGGATATCGAGGACCAACTGTTGGCTGCGCTGCGTACCGACGTGCACGCGATG
TGTGTCGGCCCGGTAACTTCGCGGCCGTTGATCCGAAAGGGCGTCCCGACGTCGGCTCCC
GAGCGAATGCGGTTGGGAGCCTTAGCCCGCCACATTGCCGAGGAGCTGCCGCTGCTGGGT
TCGTGCACGTTCAAAGCAGCCGGCCACGTGATCGAGATCCGTGGAACCTCTGTGCTGGTG
GATGATTCGGTGAAGCCACTATCGCCGTCCGGAATGGCGATTTTGCGCGCGTTGGTACAT
CGCCCCGGCGGCGTCGTCTCTCGTGGCGACTTGCTACGCGTCCTACCCGGCGACGGCAGC
GACACCCACGCCGTGGACACCGCCGTCCTGCGGCTACGAACGGCTCTGGGCGACAAGAAC
ATCGTGGCAACAGTGGTGAAACGTGGCTACCGTCTCGCCGTTGACAGCCGGCACGATGAC
GTATGA
>fig6666666_158601_peg_292
ATGGACGCGGCATTGGCCTGCACCGTGCTCGACTACGGCGACCATGCGCTGATGCTGCAA
TGTGACAGCACCGCTGACGCAATGGCATGGACCGATGCATTGCGAGCCGCGGCGCTACCC
GGTGTGGTCGACATCGTTGCGGCCTCGCGCACCGTATTGGTGAAGCTGGACGCGCCCCGC
TACCAAGGGGTCACCCGTCAGCGGCTGCGCAGGTTGCGGGTCACCCCCGAGGCGGTGGCT
GCGGCCGATCACCGATGCGACCTGGTAATCGACGTCGTCTACGACGGCCCAGACCTCGCC
GAGGTCGCCCGCTGCACCGGCCTGACCACCGCAGCGGTCATCAACGCCCACACCGCCACC
GGATGGCGGGCGGGATTCAGTGGGTCCGCCCCGGGGTTCGCCTACCTGATCGACGGCGAC
CCGAGCCTGCGGGTGCCGCGCCGGCCCGAACGGCGCACCTCGATGCCGCCCGGATCGGTC
GCCCTCGCCGACGGATTCAGCGCGATATATCCATCTCAAGCGCCCAGCGATTGGCAGATC
ATCGGCCACACCGACGCGGTCCTGTGGGATGTCGACCGACCCCAGCCGGCGCTGCTCACA
CCGGGCATGTGGGTTCAGTTCCGGGCCGCCTGA
>fig6666666_158601_peg_296
GTGCGTGAATCCGCCGACGATGACGTCGTGTTGATGAATCATGGCCGACCCGCAGCCATC
CTCATCTCAGCTGAGCGCTACGAGAGCCTAATGGAAGAGCTTGAAGACCTGCGCGACCGG
CTCAGCGTGCACGAGCGAGAGCACGTCACCATGCCGCTGGACAAGCTCGGTGCCGAGCTG
GGCGTTGACATCGGCAGAGTCTGA
>fig6666666_158601_peg_297
ATGAGTGGCTTCGACACCACTTACCGCATCCGCCTCGGCAACTATCGCGTTGTTTACATC
GTCGACGACGCAGCGCGTGTCATCACCGTTACTCGCGTCGGACACCGAAGGGGGGTCTAC
CGATGA
>fig6666666_158601_peg_298
ATGCATCTGAAGTCTGTACATTTTTGTATGGCAAGTGGGTACGCGGTCGAAATCGAGAAC
TCGGCAGCTAAAGCAATCCAACGGCTGCACCGCCACGACCAGCGGCGCATCTGA
>fig6666666_158601_peg_306
ATGTTCCTCATCGACGTCAACGTGCTGCTGGCTGCACACCGCGGTGACCATCCGAATCAC
CGAACCGTCCGCCCCTGGTTCGATCGACTGCTTGCGGCCGACGACCCCTTCACAGTGCCG
AACCTAGTGTGGGCGTCGTTCCTCCGGCTAACAACGAATCGACGCATCTTCGAGATTCCG
TCACCACGAGCGGATGCATTCGCATTCGTCGAAGCCGTCAACGCCCAGCCCCATCACCTT
CCGACAAGCCCCGGCCCCAGACACCTGGTGCTGCTGCGAAAACTCTGCGACGAGGCCGAC
GCATCGGGCGACTTGATACCTGACGCGGTACTCGGGGCCATCGCCGTGGAGCATCACTGC
GCCGTGGTGAGCCTGGATAGGGATTTCGCCCGGTTTGCCTCTGTGCGCCATATTCGCCCG
CCAATCTAG
>fig6666666_158601_peg_307
GTGATCGAAGACGCCCTTCGGCGGGAGCTCGCCGCCGCCCGTACCGGCGGCGCCCGGCCA
ACCGTCCCCGTTTTTGACGCCGGCACCGGTCCGCGGCCAGGTATCGACCTAACCTCGAAT
ACGGTGTTGTCCGAAGTGCTCGACGAGGGTCTGGAACTGAACTCGCGGAAGTGA
>fig6666666_158601_peg_309
GTGGTGTTGGCCGCCGCGGCTGCGTTTGCCGCGCTGATGCTCGATCCGAGACTGGCCAAA
TCCGTTGCCGCTGCCGCGATAACCTCTGGCGCCGCAATCACAAACGACATCTGA
>fig6666666_158601_peg_312
GTGCGTACCGAAGGTGATAGCTGGGACATCACAACGAGTGTCGGTTCGACCGCGCTGTTT
GTCGCGACGGCGCGAGCGCTGGAAGCCCAGAAGTCCGACCCGCTGGTCGTCGACCCATAT
GCGGAGGCGTTCTGCCGTGCCGTCGGCGGTTCGTGGGCCGATGTGCTCGACGGCAAGCTT
CCCGACCACAAGTTGAAGAGCACCGATTTCGGCGAGCACTTCGTCAACTTCCAGGGTGCC
CGCACCAAGTATTTCGACGAGTATTTCCGTCGGGCCGCCGCCGCCGGCGCGCGGCAGGTG
GTCATCCTGGCGGCGGGGCTGGACTCGCGCGCGTACCGGCTGCCTTGGCCCGACGGGACC
ACGGTTTTTGAGCTGGACCGCCCGCAGGTCCTTGATTTCAAGCGCGAGGTGCTCGCCAGC
CACGGTGCCCAACCGCGCGCCCTGCGCCGCGAGATCGCCGTCGACCTGCGTGACGATTGG
CCACAAGCCTTGCGGGACAGTGGTTTCGATGCGGCTGCACCGTCGGCATGGATTGCCGAA
GGGCTGCTGATCTATCTCCCGGCCACCGCCCAGGAGCGGCTATTCACCGGCATCGATGCC
CTGGCCGGGCGCCGAAGCCACGTCGCCGTCGAGGATGGTGCCCCAATGGGGCCAGACGAA
TATGCGGCTAAGGTCGAAGAGGAGCGCGCCGCGATCGCCGAGGGAGCCGAGGAGCACCCG
TTTTTTCAACTGGTCTACAACGAGCGATGCGCGCCGGCCGCCGAGTGGTTCGGCGAGCGA
GGTTGGACCGCGGTCGCTACGCTGTTGAACGACTACCTCGAAGCGGTGGGTCGCCCGGTA
CCCGGACCGGAATCCGAAGCCGGGCCGATGTTCGCCCGCAACACCCTGGTCAGTGCCGCC
CGCGTCTGA
>fig6666666_158601_peg_323
TTGGTGCTGCTGGCGGTGGTGCCTGTAGCGCTGGCCTACCCCTGGCAATCGACACGCGAT
TACGTGCTGCTGGGCGTGGCCGCCGCCGTCGTGATTGGGCTATTCGGCTTCTGGCGCGGG
CTGTATTTCACCACGATCGCGCGCCGCGGGTTGGCAATCCTGCGCCGCCGACGCCGGATT
GCCGAGCCCGCAACGTGCACGCGCACAACGGTGCTGGTGTGGGTTGGGCCGCCGGCATCG
GATACGAACGTGCTGCCGCTGACGCTGATCGCCCGGTATTTGGACCGATACGGCATCCGC
GCCGACACGATTCGCATCACCAGCCGCGTCACCGCATCCGGCGACTGCCGGACCTGGGTC
GGGTTGACGGTGGTCGCCGACGATAACCTGGCGGCGCTGCAGGCCCGGTCAGCGCGCATC
CCCTTGCAAGAGACCGCGCAGGTCGCGGCGCGCCGGCTCGCCGACCATCTGCGCGAAATC
GGTTGGGAGGCTGGTACGGCCGCACCCGACGAGATCCCAGCGTTGGTGGCTGCGGATTCT
CGCGAGACGTGGCGCGGAATGCGGCACACCGACTCGGATTACGTTGCGGCATATCGGGTC
AGCGCCAATGCCGAGTTGCCCGATACGTTGCCCGCGATCCGGTCGCGTCCGGCGCAGGAG
ACCTGGATCGCGCTGGAGATCGCATATGCCGCCGGGTCATCAACCCGCTACACGGTGGCC
GCTGCCTGCGCATTGCGGACCGATTGGCGGCCTGGCGGCACCGCACCGGTGGCCGGCCTG
CTCCCGCAACACGGAAACCACGTGCCAGCCCTGACAGCCTTGGATCCGCGATCCACCCGC
CGACTCGACGGGCACACCGATGCTCCTGCCGACCTGCTGACCCGGCTGCACTGGCCTACT
CCTACCGCCGGCGCCCACCGGGCACCGCTGACCAACGCCGTCAGTCGAACATGA
>fig6666666_158601_peg_325
ATGTGGGATCCCGACGTCTACCTGGCTTTTTCGGGTCATCGCAACCGCCCGTTCTACGAG
TTGGTGTCACGGGTGGGTCTCGAGCGGGCGCGCCGCGTGGTCGACCTGGGGTGCGGGCCC
GGCCACCTGACACGCTACCTGGCACGACGATGGCCCGGCGCGGTGATCGAGGCTCTGGAC
AGCTCACCGGAGATGGTCGCTGCCGCGGCCGAACGCGGGATCGACGCCACCACCGGTGAC
CTGCGGGACTGGAAACCAAAGCCCGACACCGATGTGGTGGTGAGCAACGCTGCGTTGCAT
TGGGTGCCTGAGCATTCCGACCTGTTGGTCCGGTGGGTCGACGAGCTGGCGCCGGGATCA
TGGATCGCTGTTCAGATCCCCGGCAACTTCGAGACGCCGTCGCACGCCGCGGTACGGGCG
TTGGCCCGCCGCGAGCCGTATGCAAAGCTAATGCGCGACATACCTTTTCGTGTGGGCGCG
GTGGTCCAATCTCCGGCGTATTACGCGGAGCTGCTGATGGACACCGGCTGCAAGGTCGAC
GTGTGGGAGACCACGTACCTACACCAGCTGACCGGCGAGCACCCGGTGTTGGACTGGATT
ACCGGAAGCGCGCTGGTCCCAGTGCGTGAGCGGCTCAGCGATGAGAGCTGGCAGCAGTTT
CGGCAGGAGCTCATTCCGCTGCTGAACGACGCCTACCCGCCACGGGCCGACGGTAGCACC
ATCTTTCCCTTCCGGCGGCTGTTCATGGTCGCCGAAGTTGGTGGCGCGCGCCGCTCAGGT
GGGTAG
>fig6666666_158601_peg_328
GTGATCGCACAACCGGAGATGATCGCGGCGGCGGCCGGTGAGTTGGCCAGCATCAGATCG
GCGATCAACGCGGCCAATGCGGCGGCCGCGGCCCAGACCACCGGAGTCATGTCGGCGGCC
GCCGACGAGGTGTCTACGGCGGTTGCCGCGCTGTTTTCCTCGCATGCCCAGGCCTATCAG
GCCGCCAGCGCGCAAGCGGCCGCCTTTCACGCCCAGGTGGTGCGGACCCTGACCGTGGAC
GCGGGAGCGTATGCCAGCGCCGAGGCCGCCAACGCCGGGCCGAACATGCTGGCCGCGGTC
AACGCCCCCGCCCAGGCGCTGTTGGGGCGCCCACTGATCGGCAACGGTGCCAACGGGGCG
CCGGGCACCGGGCAGGCCGGCGGCGACGGTGGGCTGTTGTTCGGCAACGGCGGCAACGGC
GGGTCCGGCGCACCCGGACAGGCCGGCGGGGCCGGCGGGGCGGCCGGGTTCTTCGGCAAC
GGTGGCAACGGCGGGGACGGCGGGGCCGGAGCGAACGGCGGCGCCGGCGGCACCGCCGGC
TGGTTCTTCGGCTTCGGCGGCAACGGCGGGGCCGGCGGGATCGGTGTTGCCGGCATCAAC
GGCGGTCTCGGCGGCGCCGGCGGCGACGGCGGCAACGCCGGGTTCTTCGGCAACGGCGGC
AACGGCGGCATGGGCGGGGCCGGGGCGGCCGGCGTGAACGCCGTCAATCCCGGCCTGGCC
ACCCCGGTCACCCCGGCGGCCAACGGCGGCAACGGCCTCAACCTCGTCGGCGTTCCCGGC
ACCGCCGGTGGCGGCGCCGATGGCGCCAACGGCAGTGCCATTGGCCAGGCGGGCGGCGCT
GGCGGTGACGGCGGCAACGCCTCCACGAGTGGGGGCATCGGGATCGCGCAAACCGGGGGC
GCCGGCGGCGCTGGCGGTGCCGGCGGCGACGGCGCACCCGGTGGCAACGGCGGCAATGGT
GGCAGCGTCGAGCACACTGGCGCTACCGGCTCCTCTGCGAGCGGCGGCAATGGTGCCACC
GGCGGGAACGGCGGGGTCGGTGCGCCCGGCGGTGCCGGCGGCAACGGCGGCCACGTCAGC
GGCGGATCGGTCAACACAGCCGGCGCCGGTGGCAAAGGCGGCAACGGCGGCACCGGCGGC
GCCGGCGGCCCGGGCGGCCACGGCGGCAGCGTTCTATCCGGCCCGGTTGGCGACAGTGGC
AACGGTGGTGCCGGCGGGGACGGCGGGGCCGGGGTTAGCGCCACCGATATCGCCGGCACC
GGCGGGCGCGGCGGCAACGGTGGTCATGGCGGGCTGTGGATCGGCAACGGCGGCGACGGT
GGTGCGGGCGGTGTCGGCGGTGTCGGCGGGGCCGGTGCGGCTGGCGCGATCGGCGGCCAC
GGCGGCGATGGCGGCTCCGTAAATACCCCTATTGGCGGCAGCGAGGCCGGTGACGGCGGT
AAGGGCGGCCTGGGCGGGGACGGCGGTGGGCGCGGGATATTCGGCCAGTTTGGGGCCGGC
GGGGCCGGTGGTGCCGGAGGCGTCGGCGGCGCCGGCGGGGCTGGCGGGACCGGCGGCGGC
GGCGGCAACGGTGGGGCCATTTTCAATGCCGGTACCCCCGGCGCCGCCGGCACGGGCGGT
GACGGCGGTGTTGGCGGGACCGGTGCGGCCGGCGGGAAAGGCGGGGCCGGCGGTAGCGGC
GGCGTCAACGGCGCCACCGGCGCCGACGGCGCCAAGGGCCTCGACGGTGCCACCGGCGGC
AAAGGCAACAACGGCAACCCCGGCTGA
>fig6666666_158601_peg_329
GTGACGGTGGACGCGGCCGTCCTCGCGGCGATCGACGCGGACGCCAGGGCGGCGGGTTTG
AATCGGTCGGAAATGATTGAGCAGGCACTGCGCAACGAGCACCTGCGTGTCGCTCTGCGC
GATTACACGGCTAAAACCGTACCGGCGTTGGACATCGATGCCTACGCACAGCGGGTGTAC
CAGGCGAACCGGGCGGCCGGAAGTTGA
>fig6666666_158601_peg_330
TTGATCGCTCCCGGCGACATCGCGCCGCGCCGCGACAGTGAACACGAGCTCTACGTCGCC
GTCTTGTCCAACGCGCTCCATCGGGCCGCGGACACCGGACGGGTGATCACCTGCCCATTC
ATTCCGGGCCGGGTCCCCGAGGATCTCTTGGCGATGGTGGTGGCGGTCGAGCAACCCAAC
GGCACGCTGCTGCCGGAACTCGTGCAGTGGCTTCATGTTGCCGCGCTCGGTGCGCCACTC
GGCAACGCGGGCGTGGCCGCCCTACGCGAGGCTGCCTCGGTCGTGACAGCTCTGCTCTGT
TAG
>fig6666666_158601_peg_331
ATGAGTGATGTACTGATTCGGGACATCCCCGACGACGTGTTAGCAAGCCTTGACGCGATC
GCGGCACGCTTGGGCTTGTCGCGGACCGAATACATCCGTCGGCGTTTAGCCCAGGATGCG
CAGACGGCTCGCGTCACCGTGACAGCCGCGGATCTTCGACGCCTCAGGGGTGCGGTTGCC
GGTCTGGGCGATCCCGAGCTTATGCGTCAGGCGTGGAGGTGA
>fig6666666_158601_peg_332
GTGGAGGTGACTGACCAGCGCTGGCTGATCGACAAGTCGGCGCTGGTGCGGCTCACGGAC
AGCCCTGACATGGAAATCTGGTCGAACCGGATCGAACGCGGCCTGGTACACATCACGGGC
GTGACACGCTTGGAAGTAGGGTTCTCGGCCGAATGCGGGGAGATAGCGCGACGGGAGTTT
CGTGAACCGCCGCTGTCTGCGATGCCCGTGGAATACCTAACCCCGAGAATTGAAGACCGT
GCGCTCGAGGTGCAGACCTTGCTTGCCGACCGCGGACACCACCGTGGCCCGTCGATCCCG
GATCTGCTCATCGCCGCGACAGCCGAACTGTCGGGCTTGACGGTACTGCACGTCGACAAG
GACTTTGACGCCATCGCCGCGCTTACCGGTCAGAAAACAGAACGGCTCACGCATCGCCCG
CCTTCCGCTTAA
>fig6666666_158601_peg_333
GTGGGCGTTCCCGCCAAGAAAAAACAGCAGCAGGGGGAGAGGTCACGAGAATCGATTCTC
GACGCGACCGAACGCCTGATGGCGACCAAGGGCTACGCGGCGACCTCGATCAGCGACATC
CGCGACGCGTGCGGGCTAGCACCCAGCTCTATTTACTGGCACTTCGGCTCCAAAGAGGGC
GTGCTGGCCGCCATGATGGAGCGCGGCGCGCAGCGCTTCTTTGCCGCGATACCCACCTGG
GATGAGGCCCATGGGCCCGTCGAGCAGCGATCCGAGCGCCAGCTGACCGAGCTGGTGAGC
CTGCAGTCGCAGCATCCGGACTTCCTGCGCCTGTTCTACCTGCTGTCGATGGAACGAAGT
CAGGATCCGGCGGTTGCCGCGGTGGTGCGCCGGGTCCGCAACACCGCGATCGCCCGATTT
CGTGACAGCATCACGCACCTGCTGCCATCGGACATCCCGCCGGGCAAAGCCGATCTCGTC
GTCGCGGAGCTGACCGCGTTCGCGGTTGCGCTGTCGGACGGCGTCTATTTCGCCGGCCAC
CTTGAACCGGACACGACCGACGTCGAGCGCATGTACCGGCGGCTGCGGCAAGCGCTCGAG
GCCCTGATTCCCGTCCTCCTGGAGGAGACATGA
>fig6666666_158601_peg_334
ATGAACACCGGAACCGCCGTCATCACCGGGGCCAGCTCCGGCCTCGGGTTGCAGTGCGCC
CGCGCCCTGCTACGTCGCGACGCATCGTGGCATGTGGTGTTGGCGGTGCGCGACCCGGCG
CGCGGCCGTGCGGCCATGGAGGAATTGGGGGAGCCAAACCGGTGTTCGGTTCTCGAGGTG
GACCTCGCGTCGGTGCGGTCCGTGCGCAGTTTCGTGGAAACCGTGCGGACCACGCCGCTG
CCGCCGATTCGTGCCCTGGTGTGCAATGCCGGCCTGCAGGTGGTGTCGGGCATCGCGTTC
ACCGACGACGGTGTCGAGATGACGTTCGGGGTAAACCACTTGGGTCACTTTGCTTTAGTG
ACCGGGATTCTCGACTGGTTGGCCCGTCCGGCGCGCATCGTTGTCGTCAGCAGCGGCACG
CACGACCCGAGCAAGCACACCGGAATGCCCGACCCTCGGTATACCTGCGCCGCCGACCTC
GCGCACCCGCCCACCGATCAGAACACGCCGGCCGAAGGCCGCCGTCGATACACCACGTCC
AAGCTGTGCAACGTGCTCTTCACCTACGAGCTCGACCGCCGCCTCGATCACGGAGAACAG
GGCGTGATGGTCAACGCGTTCGACCCCGGCCTAATGCCGGGCTCCGGCTTGGCCCGCGAC
TATCCGCCGATCCTGCGACTGGCGTACCGTCTCCTGTCGCCGATGCTGCGCGTCCTTCCC
TTCGTTCACAGCACCCGGGTCTCCGGCGAACACCTGGCGGCGCTGGCGGTCGATCCGCGG
TTCGCGGGCGTGACGGGCCAATATTTCGCGGGCGCCAAGGCGATCCGGTCTTCCGCCGAG
TCCTACGATCGGGCAAAGGCGCTCGACCTCTGGGAGACCAGTGAACGGCTGCTGGCCCAG
GTGACATAG
>fig6666666_158601_peg_338
ATGGCTGTCATTGTTCGCAAGTGGTTTGGTCTCGGCAGGCTGCCTGCTGACCTACGCTGT
CAGGTTGAGGCTGAGGGACTCATCTACCTTGCCGAATACGTGGCCGTCACCAGGCGGTTC
ACCGGCGTTATCCCGGGGCTGCGGGCATCGCACAGCATCGCCAGCTACGTGGGTGCGCTG
GCGTTCACCGAACAGCGGGTGCTGGGAACCCTGTCGATGGTGCCGAAGCTAGCCGGCCGG
GTCGTCGACGCGCGCTGGGACGGGCCGCAGGCCGGTGCCGCAACCGCCGAAATCTCGCCG
ACGGGTCTGCAACTCGATCTCGATGTCGCCGATGTCGACCCGAAGTTCAGCGGCCAGCTC
GCGCTGCACTTCAAGGCCACTATCGGTGAAGATGTGTTGAGCCGCTTGCCGCGGCGATCG
CTGGCCTTTGACGTGCCGGCCGAATACGTCAACCTCGCGGTCGGCGTGACCTATTCGCCG
TGA
>fig6666666_158601_peg_339
ATGACTCGCCCGCAAGCGCTTCTCGCTGTTTCGCTCGCTTTTGTCGCAACCGCGGTGTAT
GCCGTCATGTGGGTGGGGCACTCCCAGGATTGGGGTTGGCTGCATAGTTTCGATTGGTCG
TTGTTGAACGCAGCGCACGACATCGGGATAAAGAACCCTGCGTGGGTGCGCTTCTGGGAT
GGTGTATCCCTGATCTTGGGCCCAGTCGTGCTGCGGCCGCTGGGTTTGCTGGCCGCGATG
GTCGCACTGGCGAAGCGCAAGATACGGATAGCGTTGTTGCTGTTGGCCTGTTTACCGCTC
AACGCGATCATGACGATCGCGGCCAAATCCGTGGCCCACCGCCCGCGACCGGCGACTGCG
CTGGTATCTGCCCATTCGACTTCGTTTCCGTCAGGGCATGCGTTGGAGGCGACCGCAAGC
GTACTCGCGCTGCTAACCGTCCTGTTGCCCATGCTGCACAGCAGGTTTACTCGGCACATC
GCCATCACGGTGGGCGCGCTGTGCGTGTTGACGGTCGGTGTTGCCAGGGTGGCGTTGAAC
GTGCATCATCCGACCGACGTTGTTGCCGGCTGGGCGCTGGGGTACCTGTATTTCCTCGTG
TGCCTGTGCGTATTTCGACCGCCGTCGATATTCGGTGCCCAACGCGCGTCTCATGCTTTG
TCGCCGCCAGTGGAGGTGTCGAGACAACCCGAACCGGAAGTCGACACGGCCCGCTAA
>fig6666666_158601_peg_349
ATGTTCAAGCGTGCCCGAGCCGAGATCTTCGACCGAAACCGGGAGGTTGGCATCAGCAAC
GTCACAACGGCCGCCTCGTTGGTCACCTTCCCGGTTCTCGCCGGGATTCTCGGCGGCGTG
GTCCCGTCGGTGCGCACGCCGTCGGCGGCGATGGTCAGCGGCGTCCAACATTTCGCCGCG
GGAATTGTCATGGCCGCCGTGGCCGGGGAAGTGCTACCAGACCTGCGCAGCAGAGGTCCG
CTCTGGCTGATCGTTGTGGGCTTCAGTGCAGGCGTCGCGGTACTCGTTGCACTGCGCCGA
TTTGACGGCCACGGGGAACATCAAGACGGCGACGACGTGGGCGAACTGCCCGTCGGGTTC
CTCACCGTAGTCGCGGTTGACCTCTTCATCGACGGGTTGCTGGTCGCAACGGGCGCGACG
GTGTCCAGTCGCACCGCGATCATCATCACCATCGCCCTGACGGTCGAGGTGCTGTTCCTG
GGTCTGGCGGTGGCCCTGCGCCTGGCCGGCTCCGGAATGCCTAGGATCCGGGCCGCGGCG
ACCACAAGCGCCCTGAGCCTAGTGATCGCGGTGGGCGGTGTGTCAGGTGCCGTGGCGCTG
GGCCGGGCGGGAAATACCGTCCTGACCCTCGTGTTGGCGTTCGCGGCGGGGGCGCTGCTC
TGGCTGGTCGTGGAGGAACTGCTTGTCGAGGCGCACGAAACGCCGGAGCGGCCATGGATG
GCCGTGATGTTCTTTGCCGGATTTCTGATCTTGTACGGCCTGGGGGTGATGGAATGA
>fig6666666_158601_peg_354
GTGTTCGCCCATCCGGACGACGAGTCCTTCGGGCTCGGGGCGGTATTGGGTGATTTCACG
GCGCAGGGAACGCGGCTGCGAGGATTGTGCTTCACCCACGGCGAGGCCTCCACACTCGGC
CGGACCGACCGAAACCTCGGTGAGGTGCGCCGGGAGGAACTCGCCGCTGCGGCACAGGTC
CTGGGTGTCGATCATGTGCAACTACTCGCATACCCGGATAACGGTCTAGCGCAGATCCCG
CTCAACGAGCTGACGCAACGCGTGGTGGATGCCCTCGCCGGAGCAGACCTGCTACTCGTG
TTCGACGACAACGGCGTAACAGGCCACCCCGACCACCGTCGCGCAACCGAAGCTGCGCTC
GCGGCGGCTTCGACACCCAGTATCCCCGTATTGGCCTGGGCACTGCCCCAACCGATCGCC
GATCGGCTCAACGCCGAGTTCAGCGCCTCCTTCGGGGGGCGCGGTCACGGTCACCTCGAC
ATCATGATCGAGGTTGACCGCAGCCGACAGCTAGCCGCTATCGGCTGCCATTTCACCCAG
TCCGCCGACAACCCCGTGCTGTGGCGTCGTCTGGAACTGCTCGGTGACCGAGAGTACTTG
CGCTGGCTGCGCCGGTCAGTGCCCTAA
>fig6666666_158601_peg_356
GTGAAGCGGCAGCCAGAACTGCTCGTTGCCCAGCATGAACACTGGCAGGACACCTACCGA
GCGCATCCGGTGCTGTACGGAACCCGCCCGTCAGAGCCGGGGGTATATGCCGCCGAGGTG
TTCAATGCCGACGGCGTGCAGCGGGTGCTGGAGTTGGCGGCCGGTCATGGGCGTGACACC
CTGTATTTCGCTGGCTAG
>fig6666666_158601_peg_357
GTGGTGGCCACCGATTTCAGCGACGTTGCCGTCGCGCAACTTCGCCGAAGTGCCCAAGCG
CGCGGGGTCTCCGCGCGGGTGCAACCGATTGTGCACGATCTGCGCCAGCCTCTGCCCGTC
AAAACCGGTTCCATTGACGGCGCCTTTGCACACATGGCGTTGTGTATGGCGTTGTCCACC
AGCGAAATTCATGCAGTCGTTGCCGAGGTCGGCCGGGTGTTGAGGCCGGGTGGAAAGTTC
ATCTACACCGTTCGGCATACCGGCGATGCGCACTACGGCGCCGGGCAGGCCCACGGTGAC
GACATCTTCGAGTGCGCAGGGTTCGCAGTGCACTTCTTCCGCCGTGAGCTGGTAGCGCGC
CTGGCTACCGGTTGGGTACTCGAGGAGGTACACGATTTCGAGGAAGGTGAGCTGCCCCGG
CGGCTATGGCGGGTCACTGTCACCAAGCCCGCCTAG
>fig6666666_158601_peg_359
GTGCAACAGCAACGCACAAACCGCGACAAACTGCTCGACGGCGCTCTGGCTTGTTTACGA
GAACGCGGCTACGGCAACACCAGCTCGCGCGACATCGCTCGTGCGGCAGGGGTGAACATC
GCGTCGATCAACTACCACTTCGGTAGCAAGGACGCGCTGCTCGACGATGCGCTCGGCCGG
TGCTTTTCGACGTGGAACCAGCGTGTCCAGGAGGCATTCGATCACTCCCGCGCCGCCGGT
CCGGCCGGGCAGATCCTGGCGGTACTCGAAGCCACCGTCGATTCGTTCGAGCAGATCCGC
CCCGCCGTGTATGCGTGTGTGGAGTCATACGCTCCGGCGTTGCGCTCAGAGGCCTTGCGG
GAGCGCCTGGCCGCCGGATATGCCGACGTTCGGCAGCATTCGGTCGATCTGGCTGGCGCT
GCGCTTGCCGGTACCGACATAGCACCGCCGGAGAACCTGTCGACCATCGTCTCGGTGTTG
ATGGCGGTCATCGATGGCCTCATGATCCAGTGGATCGCCGATCCGTCCGCCACCCCGCGA
TCGACCGAGGTAATCCGAGCGCTTGCCAGCATCGGCGCGGTCGTCACGTCGCAGTTGCGG
TGA
>fig6666666_158601_peg_360
ATGCGCCTCACACATCCGGCCCGACGGTACCTATCCAGTCAGGCTGCCCGGCCAACAGGC
GCGTTCGGCCGCCTACTGGGACGGATCTGGCGAGCCGAGACCGCCGACGTCAATCGCATC
GCCGTCGAGCTGCTCGCGCCCGGCCCGGGCGAGCGGGTTTGCGAGATCGGCTTTGGCCCC
GGCCGAACCCTTGGGCTGCTCGCCGCCGCCGGCGCGCAAGTGAGCGGCGTCGAGGTGTCG
ACGACCATGATCGCAATCGCGGCCCATCACAACGCGAAAGCCATTGCAGCCGGCCTGATC
TCGCTTTATCACGGCGATGGAGTAACCCTGCCGGTTGCCGACCACAGCCTTGACAAGGTG
CTCGGCGTGCACAACTTTTACTTCTGGCCCGATCCCCGCGCCAGCCTTTGCGACATCGCT
CGAGCCCTGCGGCCCGGGGGTCGACTCGTCCTTACATCGATATCCGATGACCAACCACTG
GCGGCCCGTTTCGATCCCGCGATCTATCGCGTGCCCCCCACCCTCGACACCGCCGCGTGG
CTTGGCGCTGCCGGCTTCATCGACGTCGGCATCAAGCGCAGTGCAGACCATCCGGCGACC
GTGTGGTTCACCGCAACTGCGACGTGA
>fig6666666_158601_peg_361
ATGGCCCGCAGCATTCCCGCGGACCGGTTTTCCGCGATTGTCGCCGCGTCGGCGCGGGTG
TTCATCGCCCACGGTTACCAGCGCACCCAGGTGCAGGACGTGGCCGACGCACTCGCCCTG
GCCAAAGGCACGCTGTATGGCTACGCCCAGGGCAAGGCTGCGCTGTTCGCGGCGGCGGTG
CGCTACGGCGACGCTCAGGAAGCCCTTCCGCTGGCATCCGAACTGCCGGTGGCCGCTCCC
GTTGCGGGCGAGATCGCAGCTGTGGTGTCGGCCCGACTGGCTGGCGAGGTCACCGACATG
CGGCTCACGCACGCGTTGCGAGCGACTTTGCCGCCGGGTGCGACGACTGGAGACGCGCGA
GCAGAACTCGCCGGTATCGTCACCGACCTCTACAGCCGCCTGGCCCGGCACCGGATCGCG
CTCAAACTGGTCGACCGCTGTGCCCCCGAGCTACCCGACCTCGCCGAGGTTTGGTTCGGC
ACCGGCCGGAACGCCCAAGTCGATGCGGTCCAGGCATACCTAGTGCACCGCGAGCGCGCC
GGCCTTCTGATCCTGCCCGGGCCGGCACCGATGGTGGCCCGGACCATCGTCGAGTTGTGC
GCGTTGTGGGCGGTGCATCTTCACTTCGACCCGTCACCGGAGCCTTGGTCGATCGTGCAA
CCTGGCGTGATCGATGACGATGCGATCGCTGCGACCCTCGCCGAGTTTGTCGTTCGGGCC
ACCACAGCTTCTTCGGACTAA
>fig6666666_158601_peg_363
GTGGACTACTCGTCGGCATACCTGGAGCAGACCCACGCCTTCGGCGAACTGATCCGCAAC
GTCGATCAATCCACCCCGGTGCCGACCTGCCCGGGCTGGAGCCTGGGTCAACTATTCCGC
CACGTCGGGCGCGGGGACCGCTGGGCGGCGCAGATTGTCCGCGATCGACTCGACCATTTC
CTCGATCCACGCAGCGTCGAGGGCGGTAAGCCACCGCCGGACCCCGACGACGCGATCTCC
TGGCTGTACGGCGGGGCGCGGCTGCTGGTCGACGCTGTGGAACAAACGGGTGTGGAAACG
CCGGTGTGGACCTTCCTCGGACCGCGCCCGGCGGGCTGGTGGGTTCGGCGGCGGCTACAC
GAGGTCGCAGTGCACCGCGCCGACGTGGCGATCACCGTCGGGGGCGAATTCACACTGGAA
CCGAACGTGGCAGCCGACGGGATCAGCGAATTCCTGGAGCGCATAGCGGTCCAGGCCGGC
AGCGGCGGCACGCCATTACCGCTCGAAGACGACGACACCTTACATCTGCACGCCACCGAT
CCGGGGCTTCTTGAAGCCGGCGAATGGACGGTTCGTCGCGACGAGCGCGGCGTCACCTGG
TCGCATCGGCACGGAAAGGGTGCCGTGGCACTGCGTGGCGGCGCCACCGAGCTGCTGCTG
GCGATGGTGCGCCGACTCTCGGTTGCCGACACCGGCATCGAGCTGTTGGGGGATGCCGGG
GTATGGCAAAAATGGCTGGATCGCACGCCGCTGTAG
>fig6666666_158601_peg_366
GTGCTGGCGGCGGCCGAAGACGAGGTGTCGGCGGCCGTCGCGGCACTGATTTCCGCACAC
GGTCGGCGGCATCACTCCCTCAACAATCAGGCGGCGGCGTTCCATGGCCAGTTTGCACAG
AACCTGAACGTGGGTGCGGGCTCGTGTGCCAGCGCCGAGACCACCGCCGATGCGCCGACC
CAGGCGCTGTTGGGGCCCGCTGATCGCCAACGGCGCCAACGGCGGGCTGTTCGGCAATGG
CTGGTCCGGTGGGCTGCTCATCCAGGACGGGCTACCAGGGGGTTCCATAATCACCGACAA
TAA
>fig6666666_158601_peg_371
GTGGCAAACTCGTTGCTCGACTTTGTCATCTCGCTTGTGCGCGACCCGGAAGCGGCCGCA
CGTTACGCCGCGAACCCCGAGCGGTCGATCGCCGAAGCTCACCTTACCGACGTGACCAGA
GCGGATGTGAACAGCCTGATCCCGGTGGTGTCGGATTCGTTGTCGATGTCCGAACCCATC
GGAGCCGCTGGCGGGGCACACGCTGGCGATCGTGGCAACGTTTGGGCGAGCGGCGCGGCC
ACGGCTGCGCTTGATGCGTTCGCCCCACACGCCGATGCGGGTGTTGTCCAACAGCACGGT
GCGGTCGGCAGCGTTCTCAACCAGCCGACCCCACCCGGACCGGGCGTGACACCCACCGAT
CCGCGCCCCTTCCGAGCCGGTCCACATGAGACGTCGGCGCTGCTCACGAGCGCTGAAATA
CCCGACACGACCAGCGAGGACGGGGGATTGCCGACAGACCATCCGGCTGTCTGGAACCAC
CCGGTCGTTGACCCACATACCGTCGAGCCCGATCATCACGGCTACGACATCCACGGATAA
>fig6666666_158601_peg_372
ATGAAGATGACCTCGCTTATCGATTACATCCTGAGCCTGTTCCGCAGCGAAGACGCCGCC
CGGTCGTTCGTTGCCGCTCCGGGACGGGCCATGACCAGTGCCGGGCTGATCGATATCGCG
CCGCACCAAATCTCATCGGTGGCGGCCAATGTGGTGCCGGGTCTGAATCTGGGTGCCGGC
GACCCCATGAGCGGATTGCGGCAGGCCGTCGCCGCTCGGCATGGCTTTGCGCAGGACGTC
GCCAATGTCGGCTTCGCCGGTGACGCGGGCGCGGGGGTGGCAAGCGTCATCACGACCGAT
GTCGGTGCGGGCCTGGCTAGCGGACTGGGTGCTGGGTTCCTGGGTCAGGGTGGCCTGGCT
CTCGCCGCGTCAAGCGGTGGTTTCGGCGGTCAGGTCGGCTTGGCTGCCCAGGTCGGTCTG
GGTTTTACTGCCGTGATTGAGGCCGAGGTCGGCGCTCAGGTTGGTGCTGGGTTAGGTATT
GGGACGGGTCTGGGTGCTCAGGCCGGTATGGGCTTTGGCGGCGGGGTTGGCCTGGGTCTG
GGTGGTCAGGCCGGCGGTGTGATCGGTGGGAGCGCGGCCGGGGCTATCGGTGCCGGCGTC
GGCGGTCGCCTAGGCGGCAATGGCCAGATCGGAGTTGCCGGCCAGGGTGCCGTTGGCGCT
GGTGTCGGCGCTGGTGTCGGCGGCCAGGCGGGCATCGCTAGCCAGATCGGTGTCTCAGCC
GGTGGTGGGCTCGGCGGCGTCGGCAATGTCAGCGGCCTGACCGGGGTCAGCAGCAACGCA
GTGTTGGCTTCCAACGCAAGCGGCCAGGCGGGGTTGATCGCCAGTGAAGGCGCTGCCTTG
AACGGCGCTGCTATGCCTCATCTGTCGGGCCCGTTAGCCGGTGTCGGTGTGGGTGGTCAG
GCCGGCGCCGCTGGCGGCGCCGGGTTGGGCTTCGGAGCGGTCGGGCACCCGACTCCTCAG
CCGGCGGCCCTGGGCGCGGCTGGCGTGGTGGCCAAGACCGAGGCGGCTGCTGGAGTGGTT
GGCGGGGTCGGCGGGGCAACCGCGGCCGGGGTCGGCGGGGCACACGGCGACATCCTGGGC
CACGAGGGAGCCGCACTGGGCAGTGTCGACACGGTCAACGCCGGTGTCACGCCCGTCGAG
CATGGCTTGGTCCTGCCCAGTGGCCCCCTGATCCACGGCGGTACCGGCGGCTATGGCGGC
ATGAACCCGCCAGTGACCGATGCGCCGGCACCGCAAGTTCCGGCGCGGGCCCAGCCGATG
ACCACGGCGGCCGAGCACACGCCGGCGGTTACCCAACCGCAGCACACGCCGGTCGAGCCG
CCGGTCCACGATAAGCCGCCGAGCCATTCGGTGTTTGACGTCGGTCACGAGCCGCCGGTG
ACGCACACGCCGCCGGCGCCCATCGAACTGCCGTCGTACGGCCTTTTCGGACTACCCGGG
TTCTGA
>fig6666666_158601_peg_373
GTGACCCAGCCCGATGACCCACGTCGGGTCGGTGTGATCGTCGAACTGATCGATCACACT
ATCGCCATCGCCAAACTGAACGAGCGTGGTGATCTAGTACAGCGGTTGACGCGGGCTCGC
CAGCGGATCACCGACCCGCAGGTCCGTGTGGTGATCGCCGGGCTGCTCAAACAGGGCAAG
AGTCAATTGCTCAATTCGTTGCTCAACCTGCCCGCGGCGCGAGTAGGCGATGACGAGGCC
ACCGTGGTGATCACCGTCGTAAGCTACAGCGCCCAACCGTCGGCCCGGCTTGTGCTGGCC
GCCGGGCCCGACGGGACAACCGCAGCGGTTGACATTCCCGTCGATGACATCAGCACCGAT
GTGCGTCGGGCTCCGCACGCCGGTGGCCGCGAGGTGTTGCGGGTCGAGGTCGGCGCGCCC
AGCCCGCTGCTGCGGGGCGGGCTGGCGTTTATCGATACTCCGGGTGTGGGCGGCCTCGGA
CAGCCCCACCTGTCGGCGACGCTGGGGCTGCTACCCGAGGCCGATGCCGTCTTGGTGGTC
AGCGACACCAGCCAGGAATTCACCGAACCCGAGATGTGGTTCGTGCGGCAGGCCCACCAG
ATCTGTCCGGTCGGGGCGGTCGTGGCCACCAAGACCGACCTGTATCCGCGCTGGCGGGAG
ATCGTCAATGCCAATGCAGCACATCTGCAGCGGGCCCGGGTTCCGATGCCGATCATCGCA
GTCTCATCACTGTTGCGCAGCCACGCGGTCACGCTTAACGACAAAGAGCTCAACGAAGAG
TCCAACTTTCCGGCGATCGTCAAGTTTCTCAGCGAGCAGGTGCTTTCCCGCGCGACGGAG
CGAGTGCGTGCTGGGGTACTCGGCGAAATACGTTCGGCAACAGAGCAATTGGCGGTGTCT
CTAGGTTCCGAACTATCGGTGGTCAACGACCCGAACCTCCGTGACCGACTTGCTTCGGAT
TTGGAGCGGCGCAAACGGGAAGCCCAGCAGGCGGTGCAACAGACAGCGCTGTGGCAGCAG
GTGCTGGGCGACGGGTTCAACGACCTGACTGCTGACGTGGACCACGACCTACGAACCCGC
TTCCGCACCGTCACCGAAGACGCCGAGCGCCAGATCGACTCCTGTGACCCGACTGCGCAT
TGGGCCGAGATTGGCAACGACGTCGAGAATGCGATCGCCACAGCGGTCGGCGACAACTTC
GTGTGGGCATACCAGCGTTCCGAAGCGTTGGCCGACGACGTCGCTCGCTCCTTTGCCGAC
GCGGGGTTGGACTCGGTCCTGTCAGCAGAGCTGAGCCCCCACGTCATGGGCACCGACTTC
GGCCGGCTCAAAGCGCTGGGCCGGATGGAATCGAAACCGCTGCGCCGGGGCCATAAAATG
ATTATCGGCATGCGGGGTTCCTATGGCGGCGTGGTCATGATTGGCATGCTGTCGTCGGTG
GTCGGACTTGGGTTGTTCAACCCGCTATCGGTGGGGGCCGGGTTGATCCTCGGCCGGATG
GCATATAAAGAGGACAAACAAAACCGGTTGCTGCGGGTGCGCAGCGAGGCCAAGGCCAAT
GTGCGGCGCTTCGTCGACGACATTTCGTTCGTCGTCAGCAAACAATCACGGGATCGGCTC
AAGATGATCCAGCGTCTGCTGCGCGACCACTACCGCGAGATCGCCGAAGAGATCACCCGG
TCGCTCACCGAGTCCCTGCAGGCGACCATCGCGGCGGCGCAGGTGGCGGAAACCGAGCGG
GACAATCGAATTCGGGAACTTCAGCGGCAATTGGGTATCCTGAGCCAGGTCAACGACAAC
CTTGCCGGCTTGGAGCCAACCTTGACGCCCCGGGCGAGCTTGGGACGAGCGTGA
>fig6666666_158601_peg_375
ATGACGCGTTGCCAGATCAATAGGGACAGCGTTGGCTGCGAGGCACCGTTCACCAACTCC
CCCTTGCGAGATGGTGAGCACGCCAACGGCATCCACATCACCGCCGGCGGCTCCGTGCAG
TGGGTGTTGGGCAATCTGGGCGCCATCCCCACCGTCAGCATCGACTACCGAACCTATGAG
GCGCAGGGCTGGACCATCGACGCCACCACCGATGGCACCCGCTTCACGAACAACCGCACG
GGCCATGGCATGTTCGTCAGCATCGAGAAGGTCGACACATTCTGA
>fig6666666_158601_peg_376
ATGGCGTTGTTGCCGTCGACGGTCGTGGGAGTCTTGCTGGCCGCGGGTGCGGGCCGGTGG
TATGGCAAGCCGAAAGTGCTGGTTGACGGGTGGCTGGACACCGCGGTCGGGGCGTTGCGC
GACGGTGGTTGTAACGACGTTATTTTGGTGCTGGGTGCTGTCGAGGTGTCGGCACCGGCC
GGTGTCACCGCGATTACCGCGCCGGACTGGCAGCAGGGGCTGAGCGCGTCAGTGCGTGCG
GGTCTGGCCCAGGCCGACCGCGAGCACGCCGACTACGCCGTCCTGCATGTGATCGACACG
CCCGATGTCAATGCCAAGGTGGTGGCTCGAGTCCTTGGCCGTGCCTTGGTATCCCGCAGC
GGTCTGGCAGGGCGCGGCCGCATACCTGCGCACAGTGCCCGACGTCGAGGCTGTTGA
>fig6666666_158601_peg_378
ATGATACCCATCGAGGCCGGGTACCCAGCGCGCAGCGCCGCGGATCACGACGAATTGCTG
CGCGAGCTGATGACGCTGCCGATGCTGCCCATCGACGCCGAAATAGAGCCCCGCGCTCGA
CGCGCAGCGTCAACTCGCGCGCGCCGGGCACCGTCGCCTTCCGTCCGTTGA
>fig6666666_158601_peg_379
ATGAATGTTGTGACGGCCCATCCCAAGTACCCGAATGACCCTCTTGCGCTGGTATTGATT
GAACTGCGCCATCCGCGGACCGAGCCGCCGGTGCCATCTGCTATCTCCATCCTGAAGGAG
GAGCTGGCGCGATGGACTCCCATACTCGAACAGGAGGAGGTGCGGCAGGTCAACCTAGAA
ACGGGCGAACATACCGCACACTCACAGAAGAAGCTCGTTGCCCGTGATCGCCGCACCGCG
ATCACGTTTCGACCCGACGCCATGACCCTCGAAGTCACCGACTACCCGGGCTGGGAGGAG
TTTCGGTCCATCGTTCACGCGATGGTCACAGCCCGCCAGGACGTGGCCCCAGTCGATGGC
TGCATCCGGATCGGTCTGCGCTACATCAACGAGATTCGGGCATCGCTGGCGGAGCCATCC
GGCTGGGCGTACTGGGTGGCGGAAAGTCTCCTCGGGCCTGGGACACAGCTTGCCGATCTC
AAACTCACCACCACCGCGCAACGGCACGTCATTCAGTGCGAAGGCCCGGAGCCAGGCGAC
TCCTTGACACTGAGGTACGCCGGTGCGCGCGGCGCGGTCATCCAGTCAACCCCGTTTCTC
CAGCGGTTGAAAGAACCTCCGGCAGAAGGAGATTTCTTCCTCATCGATATCGACAGCGCG
TGGAGCGACCCCTGCAAGGGCATCCCAGCGCTCGACGCCCACCTGGTGGACGAGGTCGCC
GAAAGGCTCCACACACCCATCGGCCCACTGTTCGAATCGCTGATAACTTCCGAACTCCGT
ACAAAGGTGCTGCAACAACCTGGGCAGGAGTGA
>fig6666666_158601_peg_380
ATGACCATTTCGTTCTCTAGCTCGAATCTCCGAGACGACGCCACCTCTGGCAACGGCGAT
TACCGCCTCGACAAGCTGCCCGAAACCACCCCATCGACCTCGGTGTTCGACCGCGCCGAT
GTCACCTACCGCCAATTCACGGAACTCCACGGGCAAGCCCGCGACACACGGCGGGAGGCG
CACGTGGTTGAGCTGGAGTCCAAGACCGGCGAGCGGGCTCGGTGCGCACCCATGCATGCG
CTTGAGCAGCTCGCGGACTACGGCTTTGCCTGGCGGGACATCGCACGCGTTGTCGGAGTG
AGCGTGCCCGCAATCACCAAATGGCGCAAGGGCGCTGGAGTTACCGGCGAGAACCGGCTA
AAAATCGCCCGTCTACTCGCCCTCATCGACATGCTCTCGGACCGATTCATCGGCGAGCCC
GCCTCCTGGCTGGAAATGCCGATCCAAGCCGGAGTGGGAATCACCCGAATGGACCTCCTG
GAGCGAGGTCGATATGACCTCGTATTGGCGCTGGCTAGTACCCACACTGGGGACGGTACG
GTCGAATACGTACTGAACGAGACTGATAAGGACTGGCGAGAGACCGTTGTAGACAACGCT
TTCGAATCCTACACAGCCGAGGACGGCGTGATCTCGATAAGACCCAAGCGGTAA
>fig6666666_158601_peg_381
ATGGAGGTCAACGCCGTGCCGCAGCGCGCATGGGTGCTGGAGGATCATCACCATGCGACC
ATCGCCGAGTCGGTAGATGTCGCCCGTGAACGTCGGTCTGTGTTCTCCGACATCCTCGAG
GCGGGCAAGGTATATCGACTCTGGGTCGTCGGGCGTCTCCAGCTCTGGCACGGTTACCGC
TTGGGTCTTATCGAGATCACGCCGTCCTCGGCTGTGTAG
>fig6666666_158601_peg_382
ATGCCGCTTCCGAAGCTCATCGACGGTCAGGATCACTCGGCGGACTTCATCAATCTTGAA
CTCATCGATTCACCAACGCTTCCGACCTGTGAGCGGATCGCGGTGCTCAGCCAGTCAGGC
GTCAACTTGGTCATGCAACGGTGGGTGTACCACAGCACCCGGCTCGCCGTGCCCACGCAC
ACCTACTCCGACAGCACCGTTGGCCCGTTCGATGAGGCAGACCTGATCGAGGAGTGGGTG
ACGGATCGCGTCGACGATGGGGCCGACCCGCAGGCGGCCGAACACGAATGCGCCTCCTGG
CTCGATGAAAGAATCAGCGGCCGCACTCGGCGAGCGCTGCTCAGCGACCGTCAGCACGCC
AGTTCAATACGGCGAGAAGCGCGTTCTCATCGAAAGTCGGTCAAGCTGGCGGACTGA
>fig6666666_158601_peg_389
GTGGTGGGTGGAGCCAAACGTCCCGTTCCGCGCTTGGGTGTCTTGACAGTGACGATTATT
CAACAGACGCCTGACGCAGGTTTGGCTTTGGAGTGTCGAGACAGAAAATCTCAGCTAGGG
CTGGCCGGGCAGTAG
>fig6666666_158601_peg_392
ATGTATACGGCCGAGAACGCACCCGGCGTCGCGGTGTTGCTCTCCGGTGATGCCGACGTG
CCCGGCCCGTTGACCGGCTTGCCTACCCATCAAGACAACCTGGACACCGTCATCGGACGG
TATTCGCGGCTCATCGTCGTCGGCGCCGACGCGGACCTGGGGGCGGTACTGACTCGGCTG
TTGCGCACCGACCGGCTCGACGTCGAGGTGGGTTATGTGCCGCGCCGGCGCAGCCCCGCG
ACCCGGGCCTACCGCTTGCCGGCCGGGCGCCGGGCGGCGCGGCGCGCCCGGTGTGGCGTC
GCTCGGCGGGTGCCGCTAATCCGTGACGAGACCGGGTCGGTAATCGTCGGCCGAGCACAG
TGGCTGCCGGCCGAAGAGCAGGCCCTGATCCACGGCGAGGCGGTCGTTGACGACACCGTG
CTGTTCGATGGCGATGTGGCCGGGGTGTGCATCGAGCCGACGCTGACCCTGCCAGGCCTG
CGAGCTGCGGTAGACGGCGCCGGAAAGTGGCGGCGGTGGATCGGCGGGCGCGCCGCGCAG
CTAGGCACCACCGGTGCTGCGGTACTTCGGGACGGTGTCGCGGCGCCCCGCCCGGTGCGC
CGATCGACGTTTTACCGCAACGTCGAGGGTTGGCTGCTGGTCCGGTAG
>fig6666666_158601_peg_405
ATGACCGCGACCCAGATCACCGGTGTGGTACTCGCCGCCGGGCGCTCCAACCGGTTGGGC
ACGCCCAAACAGCTACTGCCATATCGGGATACCACGGTGCTTGGGGCCACCCTCGACGTT
GCCCGGCAAGCCGGATTCGACCAGCTGATCCTCACCCTGGGCGGTGCGGCGTCGGCGGTG
CGTGCCGCGATGGCGCTGGACGGGACCGACGTGGTGGTCGTCGAGGATGTCGAGCGCGGG
TGTGCGGCATCGCTGCGCGTCGCGTTGGCACGGGTGCATCCGCGGGCCACCGGGATCGTG
CTGATGCTGGGCGACCAGCCTCAGGTGGCGCCGGCGACACTGCGGCGGATCATCGACGTC
GGGCCGGCCACCGAGATCATGGTGTGCCGCTACGCCGACGGCGTCGGGCATCCATTCTGG
TTTAGCCGCACCGTGTTCGGCGAACTCGCGCGACTGCACGGCGACAAGGGTGTCTGGAAG
CTGGTGCACTCCGGCCGCCACCCAGTGCGCGAACTCGCCGTGGACGGCTGCGTGCCGCTT
GACGTGGACACCTGGGACGACTACCGACGGCTGCTGGAATCGGTGCCCTCGTGA
>fig6666666_158601_peg_412
GTGGTGGTGTCGGGCCGCTGGGAGGCCGGGAATGCGGACGGTAACGGTGGCTCCGCGGGG
TTGATCGGCAGCGGCGGGGCCGGCGGCGACGGCGGTAGCGGCGGGGCCACCGGCGCCGGT
GGCGAAGGTGGCGATGCTGGAGCAAGCGGGTCCATAAACGGCAACGCCGGCGACCCCGGC
AACAGCGGAGAACGCGGCGCAGTGGGCAAGCCCGGCGCACCCGGCTGA
>fig6666666_158601_peg_420
ATGAGCAAGTTGCTGCCACGGGGCACAGTGACATTGCTGTTGGCCGACGTCGAGGGATCC
ACCTGGCTGTGGGAGACCCATCCAGACGACATGGGTGCTGCCGTGGCGCGCCTCGACAAA
GCCGTGTCTGGTGTGATTGCCGCCCATGACGGCGTACGCCCAGTCGAGCAGGGTGAGGGT
GATAGCTTTGTCCTCGCGTTCGCCTGCGCGTCGGATGCCGTGGCCGCCGCGTTGGACTTG
CAGCGAGCGCGGCTCGCACCGATCCGGTTGCGCATAGGCGTGCACACCGGGGAGGTCGCG
CTCCGCGACGAAGGCAACTATGCCGGTCCGACCATCAACCGGACCGCGCGCCTGCGTGAC
TTGGCGCATGGGGGCCAGACGGTGCTCTCGGGCGTGACCGAAAGCCTGGTCATCGATCGC
CTCCCGGACAAAGCATGGCTGGTTGACCTGGGGACGCACGCGCTGCGGGATCTGTCGCGT
CCGGAGCGGGTAATGCAGCTGTGTCATCCCGAATTGCGTATCGATTTCCCGCCGCTGCGG
GTGGCCAATGACGATGTGGCCCATGGTCTTCCGGTGCACCTGACGCGTTTTGTGGGGCGC
GGCGCGCAGATCACCGAGGTGCACCGGTTGGTGACCGATAACCGGTTGGTGACCCTGACC
GGCGCCGGCGGCGTGGGCAAGACACGGCTGGCGGCGCAGCTCGCGGCGCAGATCGCCGGT
GAGTTCGGTCGCGCGTGGTTCGTGGATCTGGCGCCGATCACGGACCCCGACTTGGTGCCG
GTCACGGTGGCGGGCGCGCTGGGACTGCACGACCAGCCGGGCCGCTCCACGACGGACACC
GTGCTGCGCTTTCTTGGCGGGCGTCCAGCCCTGGTGGTGCTGGATAACTGCGAGCACCTG
CTGGATGCGACGGCGGCCTTGGTGTTAGCGCTGGTGAAAGCGTGCCGGGGGGTGAGGTTG
CTGGCAACTTGTCGTGAGCCGCTCCGGGTCGAGGGTGAGGTGAGCTACCGGGTGCCGTCG
CTGTCACTGAGCGATGAAGCCGTTGAGATGTTTTGCTACCGGGCTCAGCGAGTCCGGCCG
GACTTTCGCCTCACCGACGACAACTCCGCCGCAGTGACCGAGATCTGCAAACGGCTGGAC
GGTTTGCCGCTGGCGATCGAGCTGGCGGCTGCGCGGCTGCGGTCGATGACGCTTGACGAG
ATCATCGATGGCTTGCGTGACCGGTTCGCGCTGTTGACCGGCGGTGCGCGCACGGCCGCG
CACCGGCAGCAGACGCTGTGGGCCTCGGTGGATTGGTCGTACACGCTATTGACCGAGCCG
GAACGTACCTTGTTTCGCCGGCTTGCGGTGTTTGTGGGTTGCTTTTTTGTCGACGACGCA
CAGGCGGTTGCCTGCAGCGGCGATGTGCAGCGCTACCAGGTCCTTGACGAGATCACCCTG
CTGGTCGACAAGTCACTGGTGATGGCCGACGACAACAGCGGCCGGACGTGCTATCGGTTA
TGCGAGACGATGCGCCACTACGCGTTGGAAAAACTCTCCGAGGCTGGCGAGGTGGACGCC
GTGTTTGCGCGGCACCGTGACTACTACACGGCGCTGGCTGCCAGGGTCGACAATCCCGGA
CCCTCCGATTATTCGCACTGCCTCGACCAAGCCGAAACCGAGATCGACAACCTACGTGCC
GCCTTTGTGTGGAACCGGGAAAATTCCGACACCGAGGGCGCCTTGGCGCTGGCGTCCTCC
CTGTTGCGGGTATGGATGACGCGGGGGCGCATCCAGGAGGGGCGCGCCTGGTTTGACAGC
ATTCTTGCCGACGAGAATGCGCGTCATCTCGAGGTGGCGGCCGCGGTGCGCGCCCGGGCA
TTGGCCGACAAGGCCCTGCTCGACATCTTCGTCGACGCCGCCGCCGGTATGGAGCAGGCC
CAACAGGCTTTGGTGATCGCGCGCGAGGTCGATGAACCGGCGCTGCTGTCCCGGGCGCTC
ACGGCCTGCGGCTTGATCGCGGTAGCGGTAGCTCGCGCCGATGCGGCCGCGTCTTATTTC
GCCGAGGCGATCGACCTGGCACGAGCGGTAGACGACCGGTGGAGGCTGGCCCAGATCCTT
ACCTTTCAGGCGGTCGATGCGGTCGTGGCGGGTGACCCGGTCGCGGCACGCCCGGCCGCC
CAAGAGGCACGCGAGCTGGCTGCCGCGATCGGTGACCACTCCAATGCGCTGTGGTGCCGC
TGGTGTCTCGGCTACGCCCAGCTGATGCGGGGGGAGCTGGCCGCGGCCGCCGCCCAATTC
GGCGAGGTGGTGGACGAGGCCGAGGCGTCTCAGGAAGTGCTGCACAAGGCCAACAGCCTG
CAGGGCCTGGCCTTCGCGCTCGCCTACCAGGGTGAATTGAGTGCGGCTAGGGCGGCGGCC
GACGCCGCTCTCGAGGCCGCCGAGCTGGGCGAGTACTTCGCGGGTATGGGCTACTCGGCG
TTGACCACGGCCGCGTTGGCCGCCGGCGACGTGCAGACGGCTCAACATGCCAGCGAGGCG
GCCTGGCGGAACTTGAGTTTGGCGCTGCCCCTCTCGGCAGCGGTGCAGCGCGCGTTCAAT
GCCCAGGCTGCACTGGCTGGTGGTGACCTTAGCGCAGCGCGTCGTTGGTGTGACGATGCC
GTGCAGTCAATGACCGGCCATCATCTGGCGATGGCGCTGGCGACTCGCGCCAGGATCGCG
GTCGCCGAGGGCAAGCGGGAAGAAGCCGAACGCGACGCGCATAAGGCGCTCGCGTGCGCG
GCCGAGAGCGGGGCACACCTGGATCTCCCCGACGTGCTCGAATGCCTTGCCGGCCTGGCC
AGCGACGCCGGCACCCACCATGCGGCGGCACGACTCTTCGGCGCCGCCGAGGCTATCCGA
CAGCAGATCGGCTCGGTCCGCTTCGCGATTTACCGTTCGGACTATGTGCAGTCGGTGACG
GCTCTGCGAGATGCGATGGGGGAGAAAGACTTCGACGCTGCATGGGCCGAAGGTGCCGCG
TTGTCGATCAAGGAGACGATCGCCTATGCGCAACGTGGCCACTCCTGGCGCAAACGACCG
GCCACCGGTTGGGAATCGCTTACTCCGACCGAGATTGACGTCGTGCGACTGGTTGGCGAG
GGACTGGCCAACAAGGACATCGCGACGCGGCTTTTCGTCTCACCGCGAACAGTGCAAACG
CACCTGACGCACGTCTACACCAAACTCGGCTTCACCTCGCGACTGCAACTCGCTCAAGCG
GCCGCCCGCCGTACCTGA
>fig6666666_158601_peg_421
GTGAGCCTGCTACCAACCCTGCAGTCCTTCCTACCGCCGCCCTTCGACGCCATTCCGAAC
CCCATCGAGGATCTTGACGTTCTCGTAGCCGCAGCTGTAGCCGTCGCGGCTGGCAGTTTG
GGGGTATCGGCGGCGCAGCTCGGCGAGATCTACCGCCACGACGTGGTCGACGAGGCCCAA
AAGGCGCCGCATTGCCCAGCCGAATCCGACCAGACACCCGCTGGGGCCGCGGGTGACGGG
GATCTCCCTGAGGTCGGAGGACGGGTCACCAGCCCGCCACAGCCGCCGGTCGCCGCGCTC
ACCGGCTACTCCGCTAACATCGGCGGACTCTCCGTGCCGCACAGCTGGAATCTTCCGCCA
GCGGTGCGCCAAGTTGCGGCGATGTTCCCCGGCGCGACTCCGATGTATATGACGGGGAGT
TCGGACGGCTCCTACGCCGGCCTGGCAGCGGCGGGTTTGGCCGGCACCGGTCTGGCCGGT
CTTGCCGCCCGCGGTGGCTCCGCGCCGACCCCGGCTGCAGCCGCCCCGGCCGGAGCCGGC
GGAGCCGGCCCGGCTGCCACCAGGCCCGCCGCCCAGCAGACGCCCGCGGTCCCCGCGGCG
GCCGCCGGGTCAGCCATACCTGGCCTACCGCCCGGTTTGCCGCCCGGCGTGGTTGCCAAC
CTTGCGGCGACCCTGGCGGCGATCCCCGGAGCGACCATCATCGTGGTACCGCCGTCCCCG
AACGCCAATCAATAG
>fig6666666_158601_peg_422
ATGGATTTCGGTGCGCTACCACCGGAAATCAACTCCGCCAGAATCTATTCCGGTCCCGGC
TCCAGGCCCCTGATGCAAGCGGCCGCAGCCTGGCAACGGCTGGCCAACGAACTGACCGCG
ACGGCGGCTTCCTACTCCTCGGTGATTTCCGGGCTCACCGGCGATGACTGGCTGGGCCCG
TCGGCACTGTCGATGGCGGCCGCGGCCGTCCCCTATGTCGCGTGGATGAGGGCCACCGCC
GCCTCGGCCGAGCAGGCCGCGGCTCAGGCCGTGGCCGCGGCGAACGCCTACGAGTCGGCG
TACGCGGCGACCGTGCCCCCGACGGTAATCGCGGCCAACCGCCGCACAATGCTGTCACTG
GTCCAGACCAATGTTTTTGGACAGAACACCCCGGCGATCGCGACTAGTGAAACGCACTAC
GGCGAAATGTGGGCCCATGACATCTTGGCGATGGACGGCTATGCGGGCGCCTCGGGGGCC
GCGTCCCAGTTGCGCCGTTCACCCGCCACCGGCGACCACCAGCGGGGCCGGGTCGCTGAG
TGA
>fig6666666_158601_peg_423
GTGCTGTTCTTCCGTCCAGCCGTCGATCACCAGCTCACCCTCTCGCTCGGTCGTTGCTCG
GCTCAATTATTTGTCTATTTTCGCAACTCCGCTCACATCTGCCTGTGTACTTTTGCTATG
AGGAGGTGGGGGCAACTGAGTGACCTGATAACCCAAGCCATCCGAACTTGA
>fig6666666_158601_peg_424
ATGTTGCTGGGTTCGGCCGAACCCAGCCGGGAGCTGGCGATCGCGTTGCAGGGCTTGGGC
GCGGAGGTGATCGCCGTCGACGGCTATGTCGGCGCGCCTGCCCACCGGATAGCCGACCAG
TCGGTGGTGGTCACCATGACCGATGCTGAAGAGCTGACGGCGGTGATCCGGCGGCTGCAA
CCGGATTTCTTGGTGACGGTCACCGCCGCGGTGTCTGTGGATGCTCTCGATGCCGTCGAG
CAAGCCGACGGCGAGTGCACTGAGCTGGTGCCGAACGCCCGTGCCGTCCGGTGCACGGCC
GACCGGGAGGGCCTGCGCCGGCTGGCCGCCGATCAGCTCGGCCTGCCCACAGCCCCGTTC
TGGTTCGTCGGATCCCTTGGCGAACTTCAAGCGGTGGCCGTCCATGCTGGGTTTCCGTTG
CTGGTGAGCCCGGTGGCAGGGGTGGCTGGCCAGGGTAGCTCGGTGGTCGCCGGGCCCAAC
GAGGTCGAGCCCGCCTGGCAGCGCGCGGCAGGCCATCAAGTACAGCCGCAGACTGGGGGA
GTGAGCCCTCGGGTGTGCGCCGAGTCGGTGGTCGAGATCGAGTTTTTGGTCACCATGATC
GTTGTGTGCAGTCAGGGCCCGAACGGGCCGCTCATCGAGTTCTGTGCACCTATCGGTCAT
CGCGACGCCGATGCCGGTGAGTTGGAATCCTGGCAACCGCAGAAGCTGAGCACGGCGGCG
CTGGACGCGGCCAAGTCGATCGCCGCGCGCATCGTCAAGGCGCTCGGGGGACGCGGGGTT
TTCGGCGTCGAATTGATGATCAACGGCGATGAGGTGTATTTCGCCGATGTCACCGTGTGT
CCTGCCGGGAGTGCCTGGGTCACCGTGCGCAGCCAGCGGCTTTCGGTGTTCGAACTGCAG
GCCCGGGCGATCCTGGGTCTGGCGGTGGACACCCTGATGATCTCGCCGGGTGCCGCGCGG
GTGATCAACCCGGACCACACGGCAGGCCGGGCAGCGGTCGGCGCCGCACCACCTGCCGAT
GCGCTGACCGGTGCGCTCGGTGTGCCGGAAAGCGACGTCGTGATATTCGGCCGCGGGCTT
GGGGTGGCGCTGGCCACCGCACCCGAGGTGGCAATCGCCCGCGAACGCGCCCGCGAAGTT
GCATCTCGGCTAAATGTGCCAGACTCACGCGAGTGA
>fig6666666_158601_peg_428
ATGGCGGCCAGGTACACCTCTCCGACGGCTCGACATCGCCGGCCCGGCAGTTACCTGCAC
CATGGCCGGGCGATGCGGGAGCGGCTGCCGAAGGTCGGGCAGGTGTTTGCTGCCGGGGAA
ATCGACTACCACATGTTTCAGACGTTGGTGTATCGCACCGATTTGATCACCGACCCGCAG
GTGTTGGCGCGGGTGGATGCCGAGCTGGCGCTGCGGGTGCGGGGCTGGCCGTCGATGACC
CGGGGCAGCTGGCCGCCGCGATAG
>fig6666666_158601_peg_430
GTGATCAGCGCCGGCCTATCCGCCATCCCGATGGTCGGCGGCCCGCTACAAACCGTGTTC
GACGCCATCGAGGAACGCACCCGGCACCGCGCCGAGACAACCACGCGCGAGATATGCGAG
AGCGTCGGCGGCGCGGACACCGTGTTGAGCCGCATTGACAAAAATCCCGAACTCGAGCCG
CTTCTCAGCCAGGCGATCGAGGCCGCCACTCGCACCAGTATGGAGGCCAAGCGCCGGCTC
CTCGCGCAAGCTGCCGCCGCCGCGCTCGAGGATGACCAGAAGGTCGAGCCGGCATCACTC
ATCGTGGCCACGCTTTCCCAACTTGAGCCCGTGCATATCCATGCACTCGTTCGGCTGGCC
AAAGCCGCCAAGTCCTCACCGGACCAGGACGAGATCCAGCGACGCGAGGTGATGAGGGCG
GCGAGTAAGGTCGAGCCCGTGCCGGTGCTAGCGGCCCTCATTCAAACCGGCGTCGCGATC
GCGACAACAACCGTTTGGCACGGCAACGGCACCGGGACTCCGGCAGAAGAAAGCGGCCAC
ATCCTTATCCACGACGTCAGCGACTTCGGCCACCGCCTGCTGGCCTATCTCAGGGCCGCC
GACGCAGGTGCCGAGCTCCTCATCCTCCCCTCTGGAGGGTCTGCGCCAACCGGCGACCAC
CCGACGCCGCACCCGTCCACGTCGAGATGA
>fig6666666_158601_peg_431
ATGCCGCTCGGCGACTACGAGACTTTCCGGCATTGGTCGGGGAAGCCCCGCGCATGGGGG
CCGCAAGAGTCGGGGTGGCGCGCGTGGTTCGGCGGGAAGATAGTCGATGGGCTCTGCGAG
GTACTCGACGAGCACCTCGCGGTGCGGCGTCGTGGTGTTCCAGCCGCGATCGGCTGCGTG
CCCTGGCTGAGTAGCGAGGCGGTCGCCGAGACGCTGCTCGCATTGAGCGTCTTTTGCGTG
GTGATCGACAAGGGAACCTCGTTCCCGTCGCGACTGCGTAACCCTGACAAAGGGTTTCCC
AACGTCGCCCTATTGCGGCTTCGCGACATGGCGCCCTCCGAGCATGGCTCACGCTGCTCC
TCGGCCCGTGGTCGTCTATGCCTGAGCATGAGCTAG
>fig6666666_158601_peg_432
ATGCCTGAGCATGAGCTAGGTCCGGTGCGGGCGCTCGGCTGGCTACGAGAGGACCGCAAG
CCGCTGCTGAATGCCAAATTGCTCGTGCTCGGTCATCTGGCTTTGAACGTCTACGACCCC
GATAACGGTTACGGCGAAGAGGTGTTGGACTTTGAGCCGCGGACGGTGTGGTGGGGATCG
GCCAATTGGACCGTGCGGGCCGGGTCACACTTGGAAGTTGGCTTTGCATGCGACGACCCA
ACCCTCGTCGAAGAAGCTACAGCGTTTGTCGCTGACGTGATCGCGTTCTCCGAACCGATC
GACACGACCTGTGCCGGTCCCGAACCGAACCTCGTGCAGGTGGAGTTCGACGACGCCGCG
ATGGCTGAGGCGATGGAGGAGATGGCCGAGCCCGATGATGACGGGGAGGATTGGTAG
>fig6666666_158601_peg_435
ATGCCCGTCTTGCGGCGCCTCGGGTGTTCGGTCCTGGCTCTCGGGCTGCTGGCCGGCTGC
GCCCCACCCCGCACCGGGCCGGCTTCGTCGCCGACCAACAACGGGGCCAAGGCCGACGCG
GTCATCCGGATTGTGCGTGACTTCATGACGCAAGCGCATCTGAAGGCGGTGCTGGTCCGG
GTCACCGTGGCCGGCAAGGAGGTCGTGACGCGGGCCGTCGGCGACTCGATGACCGGCGTG
CCGGCCACCACCGCCATGCACTTTCGCAACGGCGCGGTCGCAATCTCCTATGTCGCGACG
CTGTTGCTCAAACTGGTCGACGAAAAAAAGCTGCGCCTGGACGACAAGCTGTCCAGGTGG
CTTCCCGACTTTCCGCACGCCGACCGGGTCACGCTGGGTCAACTAGCGCAGATGACATCC
GGCTACCCCGACTACGTCCTCGGCAACGAGGCGTTTGATGCCGAGCTTTACGCTAATCCG
TTCCGGCAGTGGACAACACAAGAGTTACTCGATCAAATCTCTTCACGGCCACTGCTTTAC
GACCCGGGCACCAACTGGAACTACGCGCACACCAATTACCTCTTGCTGGGGCTGGCGTTG
GAGAAGGCCGCCGGCCAAGACATGCCAACCCTGCTGCAGCGCAAGGTCCTTTCCCCCCTG
GGCCTCACGGCCACCGCCAACTCCGATACCCCCGCCATCCCCGAGCCCGCCTTGCATGCA
TTCACCTCCGAGCGCCGAGCGGCCTTGAAAATTCCTGCCGGCGTGCCGTTTTACGAGGAA
TCGACCTTCTGGAATCCGTCGTGGACCATCACCCACGGCGCCATCCAAACCACCACCATC
TACGACATGGAGGCCACCGCGGTGGGGATCGGGTCGGGCAGGCTGCTCTCGGCGGATTCG
TACAAGAAGATGGTGTCGACCGAGCTGCGCGGCAAGACCCGCGCCCAGCCGGGCTGCCCC
ACCTGCTTCGAGCAGAACGACGGCTACAGCTATGGTCTCGGGATCGTCATATCCGGCCAT
TGGCTGCTGCAAAATCCCATGTTCGCCGGTTACGCCGCGGTGGAGGCCTATCTGCCGTCG
CAACGGGTCGCGGTGGCGGTCGCAGTCACCTACGCCCCCGAGGCCTTCGATGACCAGGGC
AACTACCGCAACCAGGCCGACATACTATTTCGCAAGATCGGTGCCGAGGTAGCACCGAAC
GACGCCCCACCCATGCCGCCGGGGAGGTAG
>fig6666666_158601_peg_437
ATGCGACCACGGCGCGCGCTGGCGGGGCTGGCCGCCGACGTCGTCGCCGTGCTGGTGTTC
TGCGCGGTGGGACGTCGCAGCCACGCCGAAGGACTGAGCGTCACCGGCCTGGCGGCTACG
GCATGGCCATTTCTCACCGGCACTGGTATCGGTTGGGTGCTGGCTCGCGGCTGGCGGCGG
CCGACCGCCCTCGCCCCCACGGGGGTGATCGTGTGGCTGTGCACCATCGTGGTCGGCATG
GTGTTACGCAAGGTCAGTTCGGCGGGTGTGGCCGCGAGTTTCGTCGTGGTCGCGTCCGCG
GTCACCGCGGTGCTGCTGCTGGGTTGGAGAGCCGCCGTTGCGCTGATGGCACCGCACCGC
GCGGACGGCTGA
>fig6666666_158601_peg_439
ATGTTCGGCGTTGCCAAACGCTTCTGGATCCCGATGGTGATAGTCATCGTTGTGGCTGTC
GCGGCCGTGACGGTCTCGCGGCTGCACTCGGTGTTTGGCTCACATCAACATGCGCCCGAC
ACCGGCAACCTCGACCCGATCATCGCGTTTTACCCGAAGCATGTTCTCTACGAGGTCTTC
GGCCCGCCAGGGACGGTCGCCAGCATCAATTACCTGGATGCCGATGCCCAGCCGCATGAG
GTCGTCAATGCCGCGGTCCCGTGGTCATTTACCATCGTGACCACCTTGACCGCCGTAGTC
GCCAACGTGGTTGCCCGCGGTGACGGTGCAAGCCTGGGCTGTCGCATCACTGTCAACGAG
GTGATCCGCGAGGAGCGCATTGTGAATGCTTACCACGCGCACACCAGTTGCCTGGTGAAA
TCCGCGTGA
>fig6666666_158601_peg_440
TTGGGAGTGGCGATCCCTTACCCGGTAACGATCCTGGCCACCAGGCCGCCGAGCTGTCTG
GGCATCGAATTTCCCGTCGGGCCGCTCATGTTTCCACTCCTCCGGTTCAACTGA
>fig6666666_158601_peg_441
GTGTTCATGGATTACGACACAAAAACCGGCGACCAAATTGACCGAATGACGTGGAGTCAA
TTATATTCTCGCGTCACCGCCGTGTCTGCGTATCTAATAAGTTATGGCCGGCATGCTGAC
CGACGAAGGACCGCAGCGATATCAGCTCCGCAAGGTCTGGACTATGTTGCAGGATTTCTA
GGAGCACTGTGCGCCGGATGGACGCCGGTTCCGTTACCAGAACCGCTGGGCAGCCTACGC
GATAAGCGGACTGGACTGGCTGTACTCGACTGTGCCGCCGACGTCGTGCTGACGACGTCG
CAAGCCGAAACGCGGGTCAGGGCCACGATAGCTACACATGGGGCGTCTGTAACTACGCCG
GTCATAGCGTTGGATACATTGGACGAGCCATCCGGAGATAACTGTGATCTCGATTCTCAA
CTATCAGACTGGAGTTCGTATTTGCAGTATACTTCGGGTTCAACGGCCAACCCCCGTGGT
GTGGTTTTATCCATGCGTAACGTTACGGAAAATGTCGACCAAATTATCCGTAACTATTTT
CGCCATGAGGGCGGCGCGCCGAGGTTGCCCAGCTCGGTCGTTTCGTGGTTGCCGCTTTAC
CATGACATGGGTTTAATGGTTGGCCTCTTTATTCCGTTGTTTGTCGGATGTCCGGTTATC
CTGACGAGCCCAGAGGCATTTATCCGTAAGCCTGCCAGATGGATGCAACTGCTTGCTAAA
CACCAGGCGCCATTTTCGGCCGCGCCGAACTTCGCATTCGATTTGGCCGTCGCTAAAACT
TCCGAAGAGGACATGGCGGGGCTGGATTTAGGCCACGTAAATACAATAATCAACGGCGCG
GAGCAGGTACAGCCAAATACAATAACCAAATTCCTCCGCCGGTTCCGTCCCTACAATTTG
ATGCCCGCAGCGGTCAAGCCATCATACGGGATGGCTGAAGCGGTGGTTTACCTGGCGACG
ACGAAGGCGGGATCACCTCCAACGTCAACCGAGTTCGATGCTGATAGCTTGGCTCGAGGC
CACGCGGAGCTAAGTACTTTCGAAACTGAGCGTGCAACGCGTTTAATACGCTACCACAGC
GACGACAAGGAACCGTTGCTTCGGATTGTCGATCCGGACTCGAATATCGAGCTCGGACCG
GGACGTATCGGCGAGATTTGGATTCACGGTAAGAATGTGTCTACCGGATATCACAATGCA
GACGACGCGCTCAATCGAGATAAGTTCCAGGCCAGCATCCGGGAGGCCTCTGCGGGAACG
CCAAGGTCGCCGTGGCTTCGCACGGGAGACTTGGGATTCATAGTAGGAGATGAGTTCTAC
ATCGTCGGCCGTATGAAAGATCTCATTATCCAAGACGGTGTAAACCATTATCCCGATGAT
ATCGAAACTACGGTCAAGGAGTTTACCGGTGGCCGGGTCGCGGCATTTTCAGTATCCGAC
GACGGGGTGGAGCATTTGGTCATTGCGGCCGAGGTAAGGACTGAGCATGGGCCCGATAAA
GTGACTATTATGGATTTCTCGACGATCAAAAGGCTGGTCGTATCGGCGTTGTCGAAATTA
CATGGCCTGCATGTAACAGATTTTCTTCTGGTACCGCCCGGGGCGCTACCGAAGACCACC
AGCGGAAAGATTAGCCGGGCGGCATGCGCAAAGCAGTACGGAGCAAATAAGTTGCAACGA
GTAGCAACGTTCCCATGA
>fig6666666_158601_peg_442
GTGCTGCAGCGCCTCAGTGATGCACGCCTTGAGGGCCGGCGGATATTAGCGATTCTGACG
GGTTCAGCGGTCAATCAGGACGGTAAGTCCAACGGTATTATGGCGCCAAATCCTAGTGCG
CAAATTGGTGTTCTTGAAAATGCATGCAAGAGCGCTCGCGTCGATCCGCTGGAAATCGGC
TACGTCGAGGCCCACGGGACCGGAACGTCGTTAGGGGATAGGATCGAGGCGCACGCCTTA
GGCATGGTCTTTGGTCGCAAGAGACCGGGATCTGGGCCCCTGATGATCGGGAGCATCAAG
CCGAATATCGGCCATCTGGAAGGTGCGGCTGGCATCGCCGGATTGATCAAGGCGGTGTTG
ATGGTTGAGCGTGGCTCGCTGCTTCCGAGCGGGGGGTTTACGGAGCCAAATCCAGCTATC
CCATTCACGGAATTGGGCCTGAGAGTTGTAGACGAACTTCAGGAGTGGCCGGTGGTGGCG
GGTCGGCCGCGCCGGGCTGGGGTGTCATCGTTCGGCTTTGGCGGCACCAATGCGCATGTG
ATTGTCGAGGAAGCTGGTTCGGTTGGGGCGGACACGGTTTCGGGCCGCGCGGATGTTGGC
GGTTCCGGTGGTGGGGTGGTGGCGTGGGTGATTTCGGGGAAGACGGCTTCGGCGTTGGCT
GCTCAGGCGGGTCGGTTGGGGCGGTATGTGCGGGCTCGGCCGGCGCTTGATGTTGTTGAT
GTGGGGTATTCGTTGGTGAGCACGCGGTCGGTGTTTGATCATCGGGCGGTGGTGGTCGGC
CAGACTCGCGATGAGTTGCTGGCTGGGTTGGCTGGGGTGGTTGCTGGTCGGCCGGAGGCT
GGGGTGGTCTGCGGTGTTGGCAAGCCGGCGGGCAAGACGGCTTTTGTGTTTGCCGGTCAG
GGCTCGCAGTGGCTGGGTATGGGTAGCGAGCTTTATGCTGCCTACCCGGTTTTCGCCGAG
GCCCTCGATGCTGTGGTGGACGAGTTGGACCGGCACCTGCGGTATCCGCTGCGCGATGTG
ATCTGGGGGCACGACCAAGATCTGTTGAATACCACCGAATTCGCCCAGCCGGCGCTGTTT
GCGGTGGAGGTGGCGCTGTATCGGCTGCTCATGTCGTGGGGGGTGCGGCCGGGTTTGGTG
CTGGGTCATTCGGTGGGCGAGTTGGCCGCGGCGCACGTCGCCGGGGCGCTGTGTTTGCCG
GATGCGGCGATGCTGGTGGCCGCGCGTGGACGGTTGATGCAGGCGTTGCCCGCCGGCGGC
GCCATGTTTGCGGTGCAGGCCCGTGAAGACGAGGTAGCGCCGATGCTGGGGCACGATGTG
AGCATCGCGGCGGTCAATGGTCCGGCTTCGGTGGTGATCTCTGGTGCCCACGATGCGGTG
AGCGCGATCGCTGATCGGCTGCGCGGCCAGGGCCGTCGGGTCCACCGGTTGGCGGTCTCG
CATGCCTTTCACTCGGCGTTGATGGAGCCGATGATCGCTGAGTTCACAGCCGTTGCGGCC
GAACTGTCTGTGGGCTTGCCCACGATCCCGGTCATTTCCAATGTGACCGGGCAGTTGGTG
GCCGACGACTTCGCCTCAGCTGATTACTGGGCCCGGCATATCCGGGCGGTGGTGCGGTTT
GGCGACAGTGTTCGTAGTGCCCACTGCGCCGGTGCCAGTCGTTTCATCGAAGTCGGGCCC
GGTGGCGGCTTGACGTCGTTGATCGAGGCATCGCTGGCCGACGCGCAGATCGTGTCGGTG
CCCACGCTGCGCAAAGATCGGCCCGAACCGGTCAGTGTGATGACGGCGGCGGCCCAGGGC
TTCGTCTCGGGGATGGGCCTGGATTGGGCCTCGGTGTTTTCCGGGTACCGGCCCAAGCGG
GTGGAGTTGCCGACGTATGCCTTCCAGCATCAAAAGTTCTGGCTCGCACCAGCCCCATCG
GTCAGCGACCCCACCGCCGCCGGCCAGATCGGGGCTAGCGATGGTGGTGCTGAACTCTTG
GCGTCCTCCGGGTTTGCCGCCCGGCTGGCCGGTCGGTCGGCCGACGAGCAACTCGCCGCA
GCGATCGAGGTGGTATGTGAGCATGCCGCAGCGGTGCTGGGGCGCGACGGCGCTGCCGGA
CTCGACGCTGGCCAGGCGTTTGCCGATTCGGGATTTAATTCCTTGAGTGCCGTGGAGCTA
CGTAACCGCTTAACAGCCGTCACCGCAGTAACGCTGCCGGCCACCGCGATCTTCGATCAC
CCCACCCCGACCGAACTAGCCCAGTATCTGATCACCCAAATAGACGGTCACGGCAGCTCC
GCCGCCGCAGCGGCAAACCCGGCGGAGCGAATCGATGCGCTCACCGATCTTTTTCTACAA
GCTTGCGATGCGGGTCGGGATGCCGATGGTTGGAAGATGGTCGCCCTGGCGTCGAATACG
CGCGAGCGCATGAGCTCACCGGTTCGGAACAACGTATCGAAGAACGTCGCACTGCTGGCA
GATGGTATCTCCGATGTGGTTGTAATTTGTATCCCAACTCTAACTGTGCTATCGGATCAG
CGTGAATATCGAGATATTGCGAATGCGATGACAGGCCGCCATTCGGTTTATTCGCTTACG
CTTCCCGGGTTCGATTCGTCTGATGCACTGCCGCAAAACGCGGATATGATTGTTGAAACC
GTATCTAACGCAATTATTGATGTGGTAGGCGGCAGCTGCCGTTTTGTGCTGTCGGGCTAT
TCATCGGGTGGGGTGTTGGCCTATGCCCTCTGCTCCCATCTGTCGGTCAAGCACCAGCGG
AATCCCCTCGGAGTCGCACTCATCGATACATATCTGCCTAGTCAGATCGCCAATCCTTCA
ATGAATGAAGGGTTCAGCCCCAACGATACTGGGAAGGGCCTTTCCCGTGAAGTAATTCGA
GTGGCCAGAATGTTGAATCGGTTAACTGCCACCCGACTCACCGCGGCAGCCACCTATGCT
GCAATCTTTCAGGCCTGGGAACCAGGTAGATCAATGGCTCCGGTTCTTAACATCGTGGCG
AAGGACCGAATAGCTACCGTCGAAAATTTACGCGAAGAACGAATCAACCGGTGGCGAACT
GCTGCTGCAGAGGCGGCCTATTCTGTAGCCGAAGTACCCGGGGATCATTTCGGAATGATG
AGCACCTCGAGTGAGGCAATAGCTACCGAAATACATGATTGGATTTCTGGGCTCGTTCGA
GGGCCTCATCGGTAG
>fig6666666_158601_peg_454
GTGCGGGCGGCCCGCTACCGGTCCGATTGCCCCGGATGTGGCAGCTTGCGCATACAGTGC
AGCCTTATACACGCCGACCTGTTGGCTGCCGCCGACTACAACGTTGTGGGATTGGCGGCG
GCGGTGCTATCGGTGTGGGCCTACTTGGCGTAG
>fig6666666_158601_peg_457
GTGAATCGTCGCCAGATGTTCATCGGAATTACTGGCCTGCTGCTGGCGGTCATTGGTCTG
ATGGCGCTGTGGTTTCCGGTCTACCTGGATCAATACGATGCGTATGGCATCAAGGTCACC
TGTGGCAGCGGCTGGCGCTCCAACCTCACCCAGGCGCTGTACGCCGACGGCAACGACAAC
ACTCAGGCCCTGGTCACGCGTTGTGACACCGCACTACTCGTACGTCGCGCCTGGGCGATC
CCGTCCGTTGCCCTGGGGTGGTTGCTGGTCACCGGGTTTTTGGTGATGTGGGTGCACAAC
GATCAACATCAGGGCCAGTCCTATCCCGGATACCGGGCATAG
>fig6666666_158601_peg_458
ATGAACCTTGATCAGATCGCCGGCGTTGCACACCAACCGGCCGGCCCACCACACGGGGTA
GTCGTCCTTACCCACGGCGCGGGCGGTAGCCGCGAATCCACACTGTTGCAACAGGTTTGC
GCCGAATGGACCCGCCGAGGATGGCTGGCCGTGCGCTACAACCTGCCCTACCGCCGACGC
CGACCCACCGGTCCGCCATCCGGCTCGGGGTCAGGCGACCGTGCCGGCATCGTCGAAGCG
ATCCAGCTGTGCCGCGGCCTTGCCGAGGGTCCGCTGATCGCCGGGGGACATTCCTACGGC
GGTCGGCAGACGTCCATGGTGGTGGCGGCCGGGCAGGCACCGGTCGACGTGCTGACGCTG
TTCTCCTATCCGGTCCATCCGCCGGGAAAGCCGGAACGCGTCCGTACCGAGCACTTGCCG
GGGATCGCAGTGCCGACGGTGTTCACCCACGGAACGGCGGACCCGTTCGGCACGCTGGCC
CAGGTGCGTTCCGCCGCGGCGATGGTCTCGGCACCGACCGAGGTCGTCGAGATCACCGGC
GCCCGACATGACTTGGGCTCGAAGACCCTCGATGTCGCCAGGCTGGCGGTCGATGCGGCG
CTACGTCTGTCGGCGGGCCAAATAGCGTGA
>fig6666666_158601_peg_463
GTGAGTGGTGCAGCAACGGCGACCACAGCGGCCGCGGGTGCGGTGGGTGGCGCCGCCGTG
AGCGGCATCGTCGGCGGTGTGACCGGAGCCGCCAAAGGCATTCAGAAGGGGCTTAGCAGC
GGCAGCAAGTCGACCGCGGCAGCCGCGTTGGCCATCGGTGCGATCGGTGTCGCTGGACTC
GTCGATTGGCCGATCCTGTTGGCCGTGGGCGGCGGAGCGTTGCTATTGCGGAAGCTCAAC
CGCACCCCCGAGGTGGCCGCACCGCCGGTGAAGGCGAAACTTGCGCCGGTGCCCGACAAG
CCGGCTGCCGCAAAGGAAGCGCCAGCCAAAGCGAGCAAGACAACAGCCAGGAAGACGAGC
GGTCGCCGAGCGGGCACCGCTGAGCTGCGCAGCACCAACTAG
>fig6666666_158601_peg_465
GTGCGCTACCGCCGGCCCGCCGGATCGATGCCACCGCTGACCGATGCGGTGGGTCGGCTG
CTAGCCGTCGATCCGACGGTGCGAGTGCAGACCAAGACCGGGACCATCGTCGAGTTCTCG
CCCGTCGATGTGGTGGCCCTGCGGGTCCTGACCGATGCGCCGGTGCGCACCGCCGCGATC
CGCGCACTTGAACACGCCGCCGCGGCGGCCTGGCCCGGCGTTGAACGAACCTGGCTGGAC
GGCTGGCTCCTGCGAGCCGGACACGGGGCCGTACTGGCCGCTAATTCAGCAGTACCGCTG
GATATCTCGGCACACACGAACACCATCACAGAAATCAGCGCATGGTATGCGAGCCGTGAT
CTGCAGCCATGGCTGGCCGTCCCGGACCGCTTGCTGCCACTACCGGCCGACCTGGCAGGT
GAGCGCCGAGAGCAAGTGTTGGTGCGTGACGTGTCCACCGGTGAACCCGACCGGTCGGTC
ACGTTGCTGGACCACCCCGACGACACCTGGCTGCGGCTCTACCACCAACGCCTACCCCTC
GACATGGCGACCCCCGTCATCGACGGCGAGTTGGCATTCGGCAGCTACCTGGGTGTGGCG
GTCGCACGTGCAGCGGTAACCGACGCACCCGACGGCACCCGGTGGGTGGGTCTGTCGGCA
ATGCGTGCCGCCGACGAGCAATCCGCGACCGGCTCCGCTGGCCGCCAATTGTGGGAAGCG
CTGTTGGGCTGGGGAGCGGGCCGCGGCGCGACCCGCGGCTACGTGCGCGTGCACGACACC
GCGACATCCGTCCTCGCCGAGTCCCTGGGCTTCCGGCTGCACCATCACTGCCGCTATCTT
CCTGCCCAGTCGGTCGGCTGGGATACCTTCTAG
>fig6666666_158601_peg_468
ATGGTGATGGTGCTGTTGTTTCTCGGCGTCGTCTTCCTGCTGCTCGTCTGGCAGGCACTG
GGTTCGTCTCCGAACTCCGAGGACGACTCGTCAGCGATTTCCACCATGACCACCACCACT
GCGGCGCCGACGTCGACCAGCGTTAAGCCCGCGGCGCCCCGGGCCGAGGTGCGCGTCTAC
AACATCTCAGGCACAGAAGGCGCCGCCGCGCGGACGGCCGATCGGCTCAAGGCGGCCGGT
TTCACGGTCACCGACGTTGGGAATCTATCGTTACCCGACGTCGCGGCGACCACGGTGTAC
TACACCGAAGTCGAAGGCGAACGGGCCACCGCCGACGCGGTAGGCCGGACGCTAGGAGCA
GCGGTGGAGCTGCGACTGCCAGAGCTGTCCGACCAGCCGCCCGGGGTCATCGTCGTGGTG
ACCGGCTGA
>fig6666666_158601_peg_478
GTGGGTGCCAAAAAGGTAGACCTCAAACGGCTGGCCGCCGCCTTGCCCGACTACCCGTTC
GCTTACCTGATCACCGTCGATGATGGCCATCGCGTGCACACGGTGGCAGTCGAGCCGGTG
CTGCGCGAACTCCCCGACGGCCCCGATGGACCCCGGGCAGTGGTCGACGTCGGCCTGATC
GGGGGTCGTACGCGGCAAAACCTGGCCCACCGCAGCGAAGTCACCCTGTTGTGGCCGCCA
TCCGATCCTAGCGGCTACTCGCTGATCGTCGACGGCCGTGCCCAGGCGTCGGACGCAGGC
CCCGATGACGACACCGCCCGCTGCGGTGTCGTACCCATCCGCGCGCTGCTGCACCGAGAC
GCGGCCCCCGACTCGCCCACAGCGGCCAAAGGTTGCCTACACGACTGCGTGGTGTTCTCG
GTACCGTAG
>fig6666666_158601_peg_481
ATGACTGAACATACCGATTTTGAGCTGCTCGAGCTGGCTACCCCGTATGCCCTGAACGCT
GTGTCCGACGATGAACGAGCCGACATCGACCGACGGGTGGCCGCCGCGCCCTCGCCGGTA
GCCGCGGCTTTCAACGACGAAGTTCGAGCCGTCCGCGAGACGATGGCCGTCGTCTCGGCG
GCCACCACCGCCGAGCCGCCAGCACATCTGCGGACGGCCATCCTGGATGCGACCAAGCCC
GAGGTTAGGCGCCAATCACGCTGGCGTACGGCAGCCTTTGCGTCCGCAGCGGCGATCGCT
GTGGGGCTGGGGGCGTTCGGCCTGGGGGTGCTGACCCGGCCATCGCCACCCCCCACCGTG
GCCGAGCAAGTTCTGACGGCGCCGGACGTACGGACGGTCTCTCGCCCACTGGGCGCCGGG
ACGGCCACGGTGGTGTTCTCCCGCGACCGCAACACAGGTCTGCTGGTGATGAACAATGTG
GCGCCACCATCCCGGGGAACCGTGTATCAGATGTGGCTGCTGGGAGGGGCCAAAGGGCCG
AGGTCGGCGGGGACGATGGGCACCGCGGCGGTGACGCCCTCGACGACGGCGACGCTGACC
GATCTCGGAGCCTCGACCGCACTGGCATTCACCGTCGAACCCGGCACCGGATCACCACAG
CCCACCGGTACCATCTTGGCCGAGCTGCCGCTCGGGTGA
>fig6666666_158601_peg_482
ATGACCGGACCGCCACGGCTGAGCAGCGACCTGGACGCCCTGTTGCGCCGGGTCGCTGGT
CACGACCAGGCCGCATTCGCCGAATTCTACGACCACACCAAGTCGCGGGTGTATGGACTG
GTGATGCGGGTGCTGCGTGATACCGGCTACAGCGAAGAAACCACCCAGGAGATCTATCTT
GAGGTGTGGCGGAACGCGTCGGAGTTTGACTCCGCCAAAGGTTCCGCGTTGGCCTGGCTT
TTGACCATGGCCCACCGGCGCGCTGTCGACCGAGTCCGTTGCGAGCAAGCCGGCAACCAG
CGGGAAGTGCGCTATGGTGCGGCCAACGTCGATCCCGCGAGTGACGTCGTCGCCGACCTG
GCGATCGCCGGTGATGAGCGGCGCCGGGTGACCGAGTGCCTCAAGGCGTTGACCGACACG
CAGCGGCAGTGCATCGAACTGGCCTACTACGGCGGGCTGACGTATGTCGAAGTTTCGCGG
CGGTTAGCGGCCAATCTGTCGACCATCAAATCCCGCATGCGCGACGCCCTGCGCAGCCTG
CGCAACTGCCTGGACGTGTCATGA
>fig6666666_158601_peg_485
GTGCTGACTCAAACCCTGACGCCGGCGATCTACCGCACCACGATCAGCCACTGCAGACAA
GTCCCGGTGCACCACTCGTTCGCATACCGCAGCTACAGCTGGTACGTGGATGTCGACAAC
CTCCCCCAGCTGCCCTGGTGGCTGCGACCGTTCGCACGGTTCCACGCCGACGACCACTTC
GCTGACCCGTTCTCGTGTCCGCCGCATAGCTCGCTGCGTGACCGGCTGGACGCCTTCTTT
GCCGCTCGCGGCCTTGCCGTCCCCGACGGCCGTATCACCGCGCTGCTGCAAGCACGCGTT
CTCGGCTATGTCTTCAACCCGTTGAGCATCTTCTGGTGCCACGACCGCGACGGCCAACTG
CGCCATGTCATTGCCGAGGTGCACAACACCTACGGCGGACGCCATGCTTACCTGCTACCG
CCGGCCGACCTGCCCGTGGTGACGGCCAAGAACTTCTACGTTTCGCCGTTTCATCAGCTA
GCCGGCTACTACCTGATACGGGCACCACGGCCCGACCGCGAACTCGACGTCACGGTGACG
CTGCACCGTGACCGCCGGCAGGTGTGCCCGGAATTCACAGCCACCCTGCGTGGGCAGCGG
CGACCGGCAACGACAAGACAGATCGCGATGATGCAAATCATTTCACCGCTGGCGCCGATG
GTGGTGGCCGCGCGCATCAGGATACAGGGGATCAGACTGTGGCTACGTCGAGTTCCGGTG
GTGCCGCGATGA
>fig6666666_158601_peg_488
GTGCTAATGCGGACTTGGATTCCACTGGTCATCCTGGTGGTGGTCATCGTCGGGGGCTTC
ACCGTGCACCGGATCCGCGGCTTCTTCGGCTCCGAAAACCGCCCGTCGTACTCCGACACC
AACCTGGAAAACAGCAAACCATTCAACCCTAAACACCTGACTTACGAGATCTTCGGACCC
CCCGGAACAGTCGCCGACATTAGTTATTTCGACGTCAATTCCGAGCCGCAACGGGTCGAT
GGAGCGGTGCTACCGTGGTCATTGCATATCACGACAAACGACGCGGCGGTGATGGGAAAT
ATCGTGGCACAAGGTAATAGCGACAGCATTGGCTGCCGAATCACGGTAGACGGCAAGGTC
AGGGCCGAGAGGGTTTCCAACGAAGTCAACGCCTATACTTACTGCTTGGTGAAGTCCGCG
TGA
>fig6666666_158601_peg_490
GTGTTCGACATGACGTTGCACGTCGGTGCCGACGGCCTAGAGACCGCAACTACGGCGCGC
GCCGTGGCGGTCGCTAGGTCCGGAATGGATTGTGTGGCCGGTGATGCGTCAGGGGCGACT
TCGTGCCTACGCGGTGAGCTATGA
>fig6666666_158601_peg_492
ATGAGTCAAGCGCCCGGCAACGAGATCCCACACACGCTGGCGGCCCTGGACTGGGGTGGA
ATCACCTGCCAGTCCGGAGCCGGGTGCACCAACCGGGCGAGTTACGTGGTGCATCTGCAT
GCGGTAGACGAATGTAACGACCCCGACCTGGACCCATTCGGGAACACCGTCGAAATTCTG
TGCATTGCCTGCTTGTGGCACGTCGAGGCCAAAGTCCTGCTTCAAGTCGGTCGGCTCACC
CGTTCCCCGGGCGCGTTCTGCCTGACCTGTGGGGCGCCGGTGCGCGAACCCACCGACATC
ATGCGCGACGTCGCTGCGTTGTAG
>fig6666666_158601_peg_498
GTGATCCCCCTTCCGCGGTCATGGCAGCTGACCAGCGCGATGCTGGTTGGTAATGCGATC
GGACTGCTAGCGGGGGTGGCGTGCAGCGTGCTGGTGCATGCCCGGATCCGTCCGGACATC
GTCATCGCAATGGTAGTCGGGATTCCCAGCGCGATCGGGCTGCTGGTCATCCTGTTCTCC
GGACGTCGATGGGTGACGATGCTGGGCGCGTTCATCCTGGCGTTGGCGCCGGGTTGGTTT
GGTGTGCTGGTTGCGATCCAGGTGGCGTCCAGTGGCTGA
>fig6666666_158601_peg_499
GTGGCTGACAACGATTACCGGTCGGCACCCGGAACCGAGCCGTTTGTGCCCGATTTCGAC
ACCGGCGCACACTCGCAGCGGTTCCTCTCGTTGGCCGGCCAGCAGGACAGGGCGGGGAAA
TCCTGGCCAGGCTCGACGCCGAAGCCGCAGGAGGACCCCGTGGGTGTCGCGCCTTCGGCC
AGCGTCGAGGTGCTGGGGTCCGAGCCGGCCGCCACGCTAGCGCACTCGGTTACAGTACCC
GGTCGATATACCTACCTGAAGTGGTGGAAGTTCGTTCTAGTGGTCCTCGGCGTATGGATC
GGTGCTGGCGAGGTCGGCCTGAGCTTGTTCTACTGGTGGTATCACACACTCGACAAGACG
GCCGCCGTGTTCGTCGTCCTGGTCTACGTCGTCGCGTGCACCGTCGGTGGCTTGATCCTG
GCGCTGGTGCCGGGCAGGCCACTGATCACGGCGTTGTCCCTCGGAGTGATGTCGGGGCCG
TTTGCCTCGGTCGCCGCCGCGGCGCCGCTCTACGGCTACTACTACTGCGAGCGGATGAGT
CATTGCCTGGTCGGCGTCATTCCGTACTAG
>fig6666666_158601_peg_501
ATGGGTGCCATCGGTGGTGTGGTTACCGGCTACATCCTCTGGCTGGCGGCGATCTCCGTC
GGCGATGGTCTGACGACGGTGAGTCAATGGAGTCGCGTGGTGTTATTGCTGTCGGTCCTG
GTGGCGGTGTGCGGCGCGGCGGGCGGCTTGCGGCTGCGCAGCCGCGGCAAGCTCGCGTGG
TCGGCGTTTGCTTTCAGTTTGCCGATTCCTCCCGTGGTGCTGACCGTGGCGGTGCTGGCC
GACATCTACCTTTGA
>fig6666666_158601_peg_509
TTGCTGGTCGCCGGGGCGCTGCCCCGGCTGGCGAAAGTGTGGCCCTATTTCCTGCGACGG
CGGCCCCAGCAGCCGCCACCGGCGTTTCCGGTGTGGCCGCTGTGGTATGCCGCGTTGGCC
TGGCTGCACGTGCGTCAGGCCGGTGCGCTGCTGGTTGTGGGCCTGGCGATCGGTGCCTGG
CGGCGCGCCTGGTGA
>fig6666666_158601_peg_510
ATGCCCGACGCGGGCGCGGGCTCCCGGCTCAGATCGTGGGCCTACGCACTTCGCACCACC
AACCCGCCAGCTGACGGGCCGACCGACACGGTCACCCGGTGGCTCGTCGTCACCCGGGCC
GCAGTGCTGCCGATGACCCTGGTCTCCGGCCTGGTCGCGGGGCTGTTGGCGATCGGCGAG
CCTGGCTTGGATTGGCGCTGGCTCGTCCTGTGGTGGGAATCACATGCGCCGCACATCGCC
AACAACCTTATGAACGATCTCTACGACACCGATGTCGGTACTGACAGCGCCACCTACGCG
CGCGCCCGCTATGCCCAGCACCCGGCCGCTACCGGGGCCAACCGTGCCGCATATACCACG
CCTCGACGAACCACCAGCTGCGGCTCACCCGAGCGTGCGCTGGAACCTACTACGCCGCGG
TGGGCGCGGGCGGTTGGGAGGTCGTGCTGGCGTCGCTCCCCTACGGGCTGTTGTGCACCA
CGGTGCTGA
>fig6666666_158601_peg_518
GTGAAGACCAAACGACGTGCCCGCCGCGACCCGCTAACCGTCTTTCTTGTCCTGATCATC
GTGTTTTCGCTCGTCCTCGCCGGGCTGATCGGAGGCGAGCTATACGCTCGCCATGTTGCC
AATAGCAAGGTCGCCCAAGCGGTCGCATGCGTGGTCAAAGACCAAGCCACCGCATCCTTC
GGTGTGGCGCCGCTGCTGCTGTGGCAGGTCGCTACGCGGCACTTCACCAATATCTCGGTG
GAAACCGCGGGCAATCAGATCCGCGATGCCAAGGGCATGCAGATAAAGCTCACGATCCAG
AACGTCCGGCTCAAGAACACCCCCAACTCTAGGGGCACGATCGGCGCCCTGGACGCCACC
ATTACCTGGTCGTCGGAAGGCATCAAGGAATCGGTGCAAAACGCGATTCCGATCCTGGGC
GCTTTCGTCACCAGCAGCGTGGTCACTCACCCCGCAGACGGCACCGTCGAACTGAAGGGC
CTGCTGAACAACATCACAGCCAAGCCGATAGTGGCTGGCAAAGGATTGGAGCTGCAGATC
ATCAATTTCAACACGCTCGGGTTCTCGCTGCCGAAAGAAACCGTTCAGTCGACGCTGAAC
GAGTTCACCTCCAGCCTGACCAAGAACTACCCGTTGGGGATTCACGCGGACAGCGTGCAA
GTCACCTCGACCGGCGTGGTGAGCCGGTTCTCAACTCGCGACGCGGCTATCCCCACCGGC
ATCCAGAATCCCTGCTTCTCGCACATTTGA
>fig6666666_158601_peg_520
TTGCCCGGCTCCTGCGCGCGCCGGTACGGCGCGCTCGTCGCCGGGCGCAAGCTGGATTGC
CCGGCTCCTGCGCGCGCCGGTGCGGCGCGCTCGTCGCCGGGCGCAAGCTGGATTGCCCGG
CTCCTGCGCGCGCCGGTGCGGCGCGCTCGTCGCCGGGCCTAG
>fig6666666_158601_peg_528
GTGTTTGTCGGCTTCGTTGCCATGATGACGCTCAAGGTCGCGATCGGCCCGCAAAACGCA
TTTGTCCTGCGCCAAGGAATTAGGCGAGAATACGTGCTGGTCATTGTGGCGCTGTGCGGG
ATCGCTGATGGGGCACTGATTGCCGCGGGCGTTGGCGGCTTCGCTGCGCTGATTCACGCT
CATCCCAATATGACTTTGGTTGCCCGATTTGGCGGCGCAGCGTTCTTGATTGGCTACGCG
CTATTGGCCGCGCGGAACGCGTGGCGCCCGAGCGGGCTGGTGCCGTCGGAATCGGGGCCG
GCTGCGCTGATCGGCGTGGTGCAAATGTGCCTGGTGGTGACCTTTCTCAACCCACACGTC
TATCTGGACACTGTGGTGTTGATCGGTGCCCTCGCCAATGAGGAATCAGATCTGCGGTGG
TTTTTCGGAGCCGGTGCCTGGGCCGCCAGCGTCGTATGGTTCGCCGTGTTGGGATTTAGC
GCGGGCCGGCTACAGCCATTCTTCGCAACTCCAGCTGCTTGGCGCATTCTTGATGCGCTG
GTTGCCGTGACGATGATTGGGGTCGCCGTCGTTGTGCTCGTCACGTCACCAAGTGTGCCG
ACGGCCAATGTCGCACTGATCATTTGA
>fig6666666_158601_peg_529
ATGCCCGAATTCTCCTCGGTCCGCTGCGCAGCGCGTTCATACCGCCGAGGTGGTCGGCAC
CGTAACGGCCGGTTCACCAAGGCCGATACATGGGCGGCCTACGAGGTGGTCAAATGA
>fig6666666_158601_peg_534
ATGAGTTTCCTGCTCGACCCGCCGCTGCTGTTTGTCTGCGGAGTGCTCATCGAGCGACGC
CTGCCCGTGGACCGCCGCGATGCCGCCGAGGCCGCCGCCCTGGGCGTCTTCTTCGGCGCT
TCGTTCGGGCTGTACCACAACGTACCCGGGCTCGGGATGCTGTGGCGGCCATTTCGCGCA
CAGAACGGCCGCGATTTCATGTGGAACAGCGGGGTTTTCAGCGTGGATGTGGCCCGCGCG
GAGTGGCCGCTGCACGCGATGGCCGCTGCCATCTTCGCAACGTATCCGTTCTTCATAAAG
CTCGGCCGCCGGCTCGGGCGCCGGATATGA
>fig6666666_158601_peg_550
GTGGCCGATGCTGCGGCCGTTATCAACCCTATCCGGCAAATGCGCGGCGGAGCTCTTGGC
TGGCGCGGATTGATCTGCAAGCCCAGCGCGGTATCGAAATTCGCGAGGCCGCAGCGACTT
TCGTCGTGA
>fig6666666_158601_peg_551
GTGAAACGCATGTGGTTGCTGCTGGCCATCGTCGTGGTGGCCGTTGTCGGGGGGCTTGGT
ATCTATCGGCTGCACAGCATCTTCGGTGTTCACGAGCAACCCACTGTCATGGTCAAGCCT
GATTTCGACGTCCCGCTGTTCAACCCCAAGCGGGTGACCTACGAAGTCTTTGGCCCCGCC
AAGACCGCAAAGATCGCCTACCTGGACCCTGATGCCCGGGTGCATCGACTCGATAGCGTG
TCCCTGCCGTGGTCCGTCACGGTCGAGACGACGCTGCCCGCGGTCAGCGTCAACCTCATG
GCGCAGAGTAACGCCGACGTGATCAGCTGCCGGATCATCGTCAACGGCGCCGTTAAGGAC
GAAAGGTCTGAGACCTCGCCGCGAGCGCTAACCTCCTGCCAGGTGTCATCCGGATGA
>fig6666666_158601_peg_558
ATGACACCAACCGGGGATACCAAGCCCAAGTTGTTGTTCTACGAACCCGGCGCGAGCTGG
TACTGGGTGCTGACTGGTCCGCTTGCGGCGGTGTCGGTGCTCCTCCTCGAGATATCCAGC
GGCGCCGGGGTTGGGTTGATAACGCCGGCGATCTTTCTGGTGATGGTGTCGGCGTTCGTG
GCATTGCAGGTGAAGGCGGCGCGGATTCACACGTCGGTCGAGCTGACGCATGATGCCTTG
CGCCAAGGCACCGAGACCATCAGGCTGGCCGAAATCGTCAAAATCTATCCGGAGGCAGAC
GGCCGCGAGACGTCCGGGGAAGAGCCGGCAAAGTGGCAGTCGGCGCGGACCCTGGGCGAG
CTCGTCGGCGTACCGCGCGGCCGGGTGGGAATCGGGCTGAAGCTGACCGGAGGCCGCACC
GCCCAGGCCTGGGCGCGTCGTCATCAACAGCTGCGGGCGGCGCTGACTCCGCTGGTTCAG
GAGCGGCTCGGGCCCGTGGATTCTGATGTCGCCGACGTCAACGGTGACGACGCCGGGCCA
GCGCGGTGA
>fig6666666_158601_peg_559
GTGATCGCCCGCTACCGGGCCGGGGCCGAACTGTTCCTGGCTTGTGCCGCGCTTGCCGGA
TCTGCGGCGAGCTGGTCGCGGACCCGCTCCACCGTGGCCGTCGCGCCCGTCATCGACGGC
CAGCCGGTCACCCTGTCGGTGGTCTATCACCCGCAACCGTTGGTGCTGACCCTGCTGCTG
GCGACGATCGCCGGCGTGTTGTCGGTGGTGGGGACGGCCAGGTTGCGGCGCGCGCGAGCT
GGCTTGAACGCACATCCGGACGGCTTGAACCAGCGTCCGCCCGGCGGTTGGTGTCATTGA
>fig6666666_158601_peg_561
TTGATGACTACCACGATCCCGACGTCAAAATCGGCTTGCAGCGTCACGACGCGGCCCGGA
AATGCCGCCGTTGACTACGGTGGCGCTCAGATTCGGGCCTACCTGCATCACCTGGCGACA
GTGGTGACCATCCGAGGCGAGATCGACGCCGCCAATGTCGAGCAGATCAGCGAGCACGTC
CGGCGTTTCAGCCTCGGAACAAATCCGATGGTGCTCGACCTGAGCGAGTTGAGTCACTTC
AGTGGGGCCGGCATCTCGCTCTTGTGCATCCTCGATGAGGACTGCCGAGCCGCCGGCGTC
CAGTGGGCATTAGTCGCGAGCCCCGCAGTAGTCGAACAGCTAGGTGGCCGCTGTGACCAG
GGCGAGCATGAATCCATGTTCCCGATGGCGCGCTCGGTGCATAAAGCGCTCCACGACCTG
GCTGACGCCATCGACCGCCGCCGTCAGCTGGTGCTACCGCTAATCAGCAGGTCAGCCTAA
>fig6666666_158601_peg_563
GTGAGTCGCCCGGGTACATACGTCATTGGTCTCACTCTCCTGGTCGGCCTGGTCGTCGGC
AATCCAGGGTGCCCGCGGTCCTACCGCCCACTGACCCTGGATTACCGGCTTAACCCGGTC
GCGGTGATTGGCGACTCCTATACCACCGGCACCGATGAGGGCGGTCTGGGCTCGAAATCA
TGGACCGCTCGCACCTGGCAGATGCTCGCTGCACGTGGCGTGCGGATCGCAGCCGACGTG
[truncated: 13,837 more rows]
